# Supplementary material for: Triprolidinium dipicrate
Source: Acta Crystallogr Sect E Struct Rep Online. 2011 Aug 27;67(Pt 9):o2502. doi: 10.1107/S160053681103457X (PMC3200727; doi:10.1107/S160053681103457X)
Supplement: Supplementary file 1 [file e-67-o2502-sup1.cif]

##############################################################################
#                                                                            #
# This CIF contains the data in a paper accepted for publication in          #
# Acta Crystallographica Section E. It conforms to the requirements of       #
# Notes for Authors for Acta Crystallographica Section E, and has been       #
# peer reviewed under the auspices of the IUCr Commission on Journals.       #
#                                                                            #
# Full details of the Crystallographic Information File format               #
# are given in the paper "The Crystallographic Information File (CIF):       #
# a New Standard Archive File for Crystallography" by S. R. Hall, F. H.      #
# Allen and I. D. Brown [Acta Cryst. (1991), A47, 655-685].                  #
#                                                                            #
# The current version of the core CIF dictionary is obtainable from          #
# ftp://ftp.iucr.org/pub/cif_core.dic.                                       #
#                                                                            #
# Software is freely available for graphical display of the structure(s)     #
# in this CIF. For information consult the CIF software page                 #
# http://www.iucr.org/resources/cif/software.                                #
#                                                                            #
# This file may be used for bona fide research purposes within the           #
# scientific community so long as proper attribution is given to the journal # 
# article from which it was obtained.                                        #
#                                                                            #
##############################################################################
data_global
_audit_creation_method     SHELXL-97
_journal_date_recd_electronic     2011-08-16
_journal_date_accepted     2011-08-22
_journal_name_full     'Acta Crystallographica, Section E'
_journal_year     2011
_journal_volume     67
_journal_issue      9
_journal_page_first     o2502
_journal_page_last     o2502
_journal_paper_category     QO
_journal_coeditor_code     XU5298
_publ_contact_author_name     'Jasinski, Jerry P.'
_publ_contact_author_address
;
Department of Chemistry
Keene State College
229 Main Street
Keene, New Hampshire 03435, USA
;
_publ_contact_author_email     jjasinski@keene.edu
_publ_contact_author_fax     ?
_publ_contact_author_phone     '603 358-2563'
_publ_section_title
;
Triprolidinium dipicrate
;
loop_
    _publ_author_name
    _publ_author_address
    'Dayananda, A. S.'
;
Department of Studies in Chemistry
University of Mysore
Manasagangotri, Mysore 570 006, India
;
    'Jasinski, Jerry P.'
;
Department of Chemistry
Keene State College
229 Main Street
Keene, NH 03435-2001, USA
;
    'Golen, James A.'
;
Department of Chemistry
Keene State College
229 Main Street
Keene, NH 03435-2001, USA
;
    'Yathirajan, H. S.'
;
Department of Studies in Chemistry
University of Mysore
Manasagangotri, Mysore 570 006, India
;
    'Raju, C. R.'
;
Department of Chemistry
PES College of Science
Mandya 571 401, India
;
data_I
_chemical_name_systematic
;
2-[(<i>E</i>)-1-(4-methylphenyl)-3-(pyrrolidin-1-ium-
1-yl)prop-1-enyl]pyridinium bis(2,4,6-trinitrophenolate)
;
_chemical_name_common     ?
_chemical_formula_moiety     'C19 H24 N2 2+, 2(C6 H2 N3 O7 -)'
_chemical_formula_sum     'C31 H28 N8 O14'
_chemical_formula_iupac     'C19 H24 N2 2+, 2C6 H2 N3 O7 -'
_chemical_formula_weight     736.61
_chemical_melting_point     ?
_symmetry_cell_setting     monoclinic
_symmetry_space_group_name_H-M     'P 21/n'
_symmetry_space_group_name_Hall     '-P 2yn'
loop_
    _symmetry_equiv_pos_as_xyz
    'x, y, z'
    '-x+1/2, y+1/2, -z+1/2'
    '-x, -y, -z'
    'x-1/2, -y-1/2, z-1/2'
_cell_length_a     15.0542(7)
_cell_length_b     12.7489(5)
_cell_length_c     17.1446(7)
_cell_angle_alpha     90.00
_cell_angle_beta     100.218(4)
_cell_angle_gamma     90.00
_cell_volume     3238.3(2)
_cell_formula_units_Z     4
_cell_measurement_reflns_used     11024
_cell_measurement_theta_min     3.1741
_cell_measurement_theta_max     32.3414
_cell_measurement_temperature     173(2)
_exptl_crystal_description     block
_exptl_crystal_colour     colorless
_exptl_crystal_size_max     0.34
_exptl_crystal_size_mid     0.23
_exptl_crystal_size_min     0.21
_exptl_crystal_density_diffrn     1.511
_exptl_crystal_density_meas     ?
_exptl_crystal_density_method     'not measured'
_exptl_crystal_F_000     1528
_exptl_absorpt_coefficient_mu     0.122
_exptl_absorpt_correction_type     multi-scan
_exptl_absorpt_process_details
;
(CrysAlis RED; Oxford Diffraction, 2010)
;
_exptl_absorpt_correction_T_min     0.9598
_exptl_absorpt_correction_T_max     0.9749
_exptl_special_details
;
;
_diffrn_ambient_temperature     173(2)
_diffrn_radiation_type     MoK\a
_diffrn_radiation_wavelength     0.71073
_diffrn_radiation_source     'Enhance (Mo) X-ray Source'
_diffrn_radiation_monochromator     'graphite'
_diffrn_measurement_device_type     'Oxford Diffraction Xcalibur Eos Gemini'
_diffrn_measurement_method     \w
_diffrn_detector_area_resol_mean     16.1500
_diffrn_reflns_number     32796
_diffrn_reflns_av_R_equivalents     0.0266
_diffrn_reflns_av_sigmaI/netI     0.0238
_diffrn_reflns_theta_min     3.18
_diffrn_reflns_theta_max     28.70
_diffrn_reflns_theta_full     25.00
_diffrn_measured_fraction_theta_max     0.999
_diffrn_measured_fraction_theta_full     0.998
_diffrn_reflns_limit_h_min     -20
_diffrn_reflns_limit_h_max     20
_diffrn_reflns_limit_k_min     -17
_diffrn_reflns_limit_k_max     17
_diffrn_reflns_limit_l_min     -22
_diffrn_reflns_limit_l_max     23
_refine_special_details
;
Refinement of <i>F</i>^2^ against ALL reflections. The weighted <i>R</i>-factor
<i>wR</i> and goodness of fit <i>S</i> are based on <i>F</i>^2^, conventional
<i>R</i>-factors <i>R</i> are based on <i>F</i>, with <i>F</i> set to zero for
negative <i>F</i>^2^. The threshold expression of <i>F</i>^2^ >
\s(<i>F</i>^2^) is used only for calculating <i>R</i>-factors(gt) <i>etc</i>.
and is not relevant to the choice of reflections for refinement.
<i>R</i>-factors based on <i>F</i>^2^ are statistically about twice as large
as those based on <i>F</i>, and <i>R</i>- factors based on ALL data will be
even larger.
;
_reflns_number_total     8355
_reflns_number_gt     6144
_reflns_threshold_expression     I>2\s(I)
_refine_ls_structure_factor_coef     Fsqd
_refine_ls_matrix_type     full
_refine_ls_R_factor_all     0.0895
_refine_ls_R_factor_gt     0.0666
_refine_ls_wR_factor_gt     0.1727
_refine_ls_wR_factor_ref     0.1918
_refine_ls_goodness_of_fit_ref     1.021
_refine_ls_restrained_S_all     1.027
_refine_ls_number_reflns     8355
_refine_ls_number_parameters     486
_refine_ls_number_restraints     14
_refine_ls_hydrogen_treatment     mixed
_refine_ls_weighting_scheme     calc
_refine_ls_weighting_details
         'calc w=1/[\s^2^(Fo^2^)+(0.0870P)^2^+2.0922P] where P=(Fo^2^+2Fc^2^)/3'
_atom_sites_solution_hydrogens     geom
_atom_sites_solution_primary     direct
_atom_sites_solution_secondary     difmap
_refine_ls_shift/su_max     0.019
_refine_ls_shift/su_mean     0.000
_refine_diff_density_max     0.629
_refine_diff_density_min     -0.416
_refine_ls_extinction_method     none
_refine_ls_extinction_coef     ?
loop_
    _atom_type_symbol
    _atom_type_description
    _atom_type_scat_dispersion_real
    _atom_type_scat_dispersion_imag
    _atom_type_scat_source
    'C' 'C' 0.0033 0.0016
                         'International Tables Vol C Tables 4.2.6.8 and 6.1.1.4'
    'H' 'H' 0.0000 0.0000
                         'International Tables Vol C Tables 4.2.6.8 and 6.1.1.4'
    'N' 'N' 0.0061 0.0033
                         'International Tables Vol C Tables 4.2.6.8 and 6.1.1.4'
    'O' 'O' 0.0106 0.0060
                         'International Tables Vol C Tables 4.2.6.8 and 6.1.1.4'
_computing_data_collection     '<i>CrysAlis PRO</i> (Oxford Diffraction, 2010)'
_computing_cell_refinement     '<i>CrysAlis PRO</i> (Oxford Diffraction, 2010)'
_computing_data_reduction     '<i>CrysAlis RED</i> (Oxford Diffraction, 2010)'
_computing_structure_solution     '<i>SHELXS97</i> (Sheldrick, 2008)'
_computing_structure_refinement     '<i>SHELXL97</i> (Sheldrick, 2008)'
_computing_molecular_graphics     '<i>SHELXTL</i> (Sheldrick, 2008)'
_computing_publication_material     '<i>SHELXTL</i> (Sheldrick, 2008)'
loop_
    _atom_site_type_symbol
    _atom_site_label
    _atom_site_fract_x
    _atom_site_fract_y
    _atom_site_fract_z
    _atom_site_U_iso_or_equiv
    _atom_site_adp_type
    _atom_site_calc_flag
    _atom_site_refinement_flags
    _atom_site_occupancy
    _atom_site_symmetry_multiplicity
    _atom_site_disorder_assembly
    _atom_site_disorder_group
    O O1 0.92233(17) 0.70372(18) 0.04819(15) 0.0835(7) Uani d . 1 1 . .
    O O2 0.82310(14) 0.65125(19) 0.11427(12) 0.0733(6) Uani d . 1 1 . .
    O O3 0.88982(12) 0.56044(14) 0.25150(11) 0.0561(4) Uani d . 1 1 A .
    O O4A 0.9819(13) 0.4781(13) 0.3699(8) 0.0957(11) Uani d PD 0.395(6) 1 A 1
    O O4 0.9885(8) 0.4552(8) 0.3767(5) 0.0957(11) Uani d PD 0.605(6) 1 A 2
    O O5A 1.0956(6) 0.3773(8) 0.3664(5) 0.0957(11) Uani d PD 0.395(6) 1 A 1
    O O5 1.0589(4) 0.3329(5) 0.3390(3) 0.0957(11) Uani d PD 0.605(6) 1 A 2
    O O6 1.22955(16) 0.3894(2) 0.13260(14) 0.0886(8) Uani d . 1 1 . .
    O O7 1.17901(14) 0.49452(17) 0.03706(11) 0.0650(5) Uani d . 1 1 . .
    O O8A 0.3039(6) 0.1518(9) 0.1006(6) 0.0706(12) Uani d PD 0.395(6) 1 A 3
    O O8 0.3337(4) 0.1253(5) 0.1125(4) 0.0706(12) Uani d PD 0.605(6) 1 A 4
    O O9A 0.2177(6) 0.0413(8) 0.1356(6) 0.0706(12) Uani d PD 0.395(6) 1 A 3
    O O9 0.2512(4) 0.0092(5) 0.1496(3) 0.0706(12) Uani d PD 0.605(6) 1 A 4
    O O10 0.41754(11) 0.24944(14) 0.22274(9) 0.0496(4) Uani d . 1 1 A .
    O O11 0.42811(13) 0.42582(16) 0.31111(14) 0.0662(5) Uani d . 1 1 . .
    O O12 0.42006(17) 0.3801(2) 0.43080(13) 0.0884(8) Uani d . 1 1 . .
    O O13 0.1432(6) 0.1580(6) 0.4551(6) 0.0708(7) Uani d PD 0.395(6) 1 A 5
    O O13A 0.1624(3) 0.1919(4) 0.4605(4) 0.0708(7) Uani d PD 0.605(6) 1 A 6
    O O14 0.0765(6) 0.0945(9) 0.3400(4) 0.0708(7) Uani d PD 0.395(6) 1 A 5
    O O14A 0.0865(4) 0.0942(5) 0.3683(3) 0.0708(7) Uani d PD 0.605(6) 1 A 6
    N N1 0.48222(11) 0.27782(13) 0.08706(9) 0.0334(4) Uani d D 1 1 . .
    H H1N 0.4503(15) 0.2601(19) 0.1214(12) 0.040 Uiso d D 1 1 . .
    N N2 0.77333(12) 0.47437(14) 0.33144(10) 0.0385(4) Uani d D 1 1 . .
    H H2N 0.8096(15) 0.483(2) 0.2986(13) 0.046 Uiso d D 1 1 . .
    N N3 0.89847(15) 0.64836(17) 0.09876(12) 0.0513(5) Uani d . 1 1 . .
    N N4 1.02831(16) 0.42310(19) 0.32931(13) 0.0576(6) Uani d D 1 1 . .
    N N5 1.17391(15) 0.45175(18) 0.10008(13) 0.0532(5) Uani d . 1 1 . .
    N N6 0.27963(15) 0.10320(18) 0.15556(12) 0.0529(5) Uani d D 1 1 . .
    N N7 0.40122(14) 0.36817(18) 0.35907(13) 0.0545(5) Uani d . 1 1 . .
    N N8 0.14695(19) 0.1484(2) 0.39024(16) 0.0692(7) Uani d D 1 1 . .
    C C1 0.46460(15) 0.20288(18) 0.01772(12) 0.0409(5) Uani d . 1 1 . .
    H H1A 0.5179 0.1975 -0.0085 0.049 Uiso calc R 1 1 . .
    H H1B 0.4493 0.1321 0.0351 0.049 Uiso calc R 1 1 . .
    C C2 0.3856(2) 0.2509(2) -0.03715(16) 0.0621(7) Uani d . 1 1 . .
    H H2A 0.3894 0.2359 -0.0931 0.075 Uiso calc R 1 1 . .
    H H2B 0.3280 0.2226 -0.0259 0.075 Uiso calc R 1 1 . .
    C C3 0.3918(2) 0.3664(3) -0.0214(2) 0.0748(9) Uani d . 1 1 . .
    H H3A 0.4153 0.4027 -0.0646 0.090 Uiso calc R 1 1 . .
    H H3B 0.3314 0.3951 -0.0186 0.090 Uiso calc R 1 1 . .
    C C4 0.4532(3) 0.3821(2) 0.05422(19) 0.0839(11) Uani d . 1 1 . .
    H H4A 0.4219 0.4208 0.0916 0.101 Uiso calc R 1 1 . .
    H H4B 0.5063 0.4236 0.0459 0.101 Uiso calc R 1 1 . .
    C C5 0.57653(15) 0.2711(2) 0.12893(15) 0.0531(6) Uani d . 1 1 . .
    H H5A 0.6172 0.2871 0.0910 0.064 Uiso calc R 1 1 . .
    H H5B 0.5889 0.1982 0.1477 0.064 Uiso calc R 1 1 . .
    C C6 0.59780(15) 0.3441(2) 0.19836(13) 0.0452(5) Uani d . 1 1 . .
    H H6A 0.5496 0.3785 0.2170 0.054 Uiso calc R 1 1 . .
    C C7 0.68177(14) 0.36208(17) 0.23445(11) 0.0363(4) Uani d . 1 1 . .
    C C8 0.69781(13) 0.41772(16) 0.31109(11) 0.0343(4) Uani d . 1 1 . .
    C C9 0.64044(16) 0.4112(2) 0.36606(13) 0.0447(5) Uani d . 1 1 . .
    H H9A 0.5864 0.3714 0.3540 0.054 Uiso calc R 1 1 . .
    C C10 0.66114(19) 0.4620(2) 0.43778(14) 0.0545(6) Uani d . 1 1 . .
    H H10A 0.6211 0.4578 0.4748 0.065 Uiso calc R 1 1 . .
    C C11 0.7398(2) 0.5186(2) 0.45588(13) 0.0536(6) Uani d . 1 1 . .
    H H11A 0.7553 0.5533 0.5055 0.064 Uiso calc R 1 1 . .
    C C12 0.79475(18) 0.52380(19) 0.40122(13) 0.0496(6) Uani d . 1 1 . .
    H H12A 0.8492 0.5630 0.4126 0.059 Uiso calc R 1 1 . .
    C C13 0.76235(13) 0.31890(16) 0.20509(11) 0.0343(4) Uani d . 1 1 . .
    C C14 0.81005(15) 0.23621(19) 0.24497(12) 0.0434(5) Uani d . 1 1 . .
    H H14A 0.7913 0.2075 0.2906 0.052 Uiso calc R 1 1 . .
    C C15 0.88497(16) 0.19494(19) 0.21895(14) 0.0465(5) Uani d . 1 1 . .
    H H15A 0.9171 0.1386 0.2473 0.056 Uiso calc R 1 1 . .
    C C16 0.91379(14) 0.23425(17) 0.15237(13) 0.0395(5) Uani d . 1 1 . .
    C C17 0.86463(15) 0.31561(19) 0.11187(13) 0.0436(5) Uani d . 1 1 . .
    H H17A 0.8822 0.3426 0.0653 0.052 Uiso calc R 1 1 . .
    C C18 0.79042(15) 0.35835(18) 0.13792(13) 0.0418(5) Uani d . 1 1 . .
    H H18A 0.7586 0.4150 0.1097 0.050 Uiso calc R 1 1 . .
    C C19 0.99617(17) 0.1905(2) 0.12528(17) 0.0578(6) Uani d . 1 1 . .
    H H19A 0.9904 0.1999 0.0679 0.087 Uiso calc R 1 1 . .
    H H19B 1.0017 0.1156 0.1381 0.087 Uiso calc R 1 1 . .
    H H19C 1.0500 0.2276 0.1522 0.087 Uiso calc R 1 1 . .
    C C20 0.96436(15) 0.57494(16) 0.14058(12) 0.0378(4) Uani d . 1 1 A .
    C C21 0.95360(15) 0.53588(16) 0.21766(13) 0.0399(5) Uani d . 1 1 . .
    C C22 1.02623(16) 0.46581(18) 0.25059(13) 0.0430(5) Uani d . 1 1 A .
    C C23 1.09501(16) 0.43644(18) 0.21281(14) 0.0452(5) Uani d . 1 1 . .
    H H23A 1.1395 0.3880 0.2369 0.054 Uiso calc R 1 1 A .
    C C24 1.09888(15) 0.47827(17) 0.13884(13) 0.0414(5) Uani d . 1 1 A .
    C C25 1.03443(15) 0.54831(17) 0.10349(12) 0.0389(4) Uani d . 1 1 . .
    H H25A 1.0386 0.5780 0.0535 0.047 Uiso calc R 1 1 A .
    C C26 0.28089(15) 0.15781(17) 0.22957(12) 0.0396(5) Uani d . 1 1 A .
    C C27 0.35152(13) 0.23267(16) 0.25547(11) 0.0356(4) Uani d . 1 1 . .
    C C28 0.34105(14) 0.28230(18) 0.32932(12) 0.0403(5) Uani d . 1 1 A .
    C C29 0.27778(17) 0.25319(19) 0.37352(13) 0.0472(6) Uani d . 1 1 . .
    H H29A 0.2772 0.2848 0.4236 0.057 Uiso calc R 1 1 A .
    C C30 0.21500(17) 0.1777(2) 0.34464(14) 0.0492(6) Uani d . 1 1 A .
    C C31 0.21513(16) 0.13026(18) 0.27218(14) 0.0453(5) Uani d . 1 1 . .
    H H31A 0.1706 0.0796 0.2521 0.054 Uiso calc R 1 1 A .
loop_
    _atom_site_aniso_label
    _atom_site_aniso_U_11
    _atom_site_aniso_U_22
    _atom_site_aniso_U_33
    _atom_site_aniso_U_12
    _atom_site_aniso_U_13
    _atom_site_aniso_U_23
    O1 0.0933(16) 0.0729(14) 0.0937(16) 0.0258(12) 0.0423(13) 0.0435(12)
    O2 0.0577(12) 0.0972(16) 0.0691(12) 0.0240(11) 0.0224(10) 0.0111(11)
    O3 0.0602(11) 0.0571(10) 0.0597(10) -0.0013(8) 0.0343(9) 0.0068(8)
    O4A 0.126(2) 0.110(4) 0.0594(17) 0.054(2) 0.0387(17) 0.0402(14)
    O4 0.126(2) 0.110(4) 0.0594(17) 0.054(2) 0.0387(17) 0.0402(14)
    O5A 0.126(2) 0.110(4) 0.0594(17) 0.054(2) 0.0387(17) 0.0402(14)
    O5 0.126(2) 0.110(4) 0.0594(17) 0.054(2) 0.0387(17) 0.0402(14)
    O6 0.0714(14) 0.116(2) 0.0838(15) 0.0450(14) 0.0276(12) 0.0182(14)
    O7 0.0716(13) 0.0776(13) 0.0537(10) 0.0064(10) 0.0325(9) -0.0010(9)
    O8A 0.077(3) 0.083(3) 0.058(2) -0.030(2) 0.030(2) -0.0174(18)
    O8 0.077(3) 0.083(3) 0.058(2) -0.030(2) 0.030(2) -0.0174(18)
    O9A 0.077(3) 0.083(3) 0.058(2) -0.030(2) 0.030(2) -0.0174(18)
    O9 0.077(3) 0.083(3) 0.058(2) -0.030(2) 0.030(2) -0.0174(18)
    O10 0.0442(9) 0.0685(11) 0.0417(8) -0.0085(8) 0.0227(7) -0.0043(7)
    O11 0.0522(11) 0.0573(11) 0.0923(15) -0.0053(9) 0.0221(10) -0.0129(11)
    O12 0.0864(16) 0.1094(19) 0.0609(12) 0.0143(14) -0.0106(11) -0.0316(13)
    O13 0.0794(16) 0.0789(14) 0.0695(15) 0.0012(12) 0.0548(18) 0.025(2)
    O13A 0.0794(16) 0.0789(14) 0.0695(15) 0.0012(12) 0.0548(18) 0.025(2)
    O14 0.0794(16) 0.0789(14) 0.0695(15) 0.0012(12) 0.0548(18) 0.025(2)
    O14A 0.0794(16) 0.0789(14) 0.0695(15) 0.0012(12) 0.0548(18) 0.025(2)
    N1 0.0337(8) 0.0413(9) 0.0275(7) -0.0007(7) 0.0115(6) -0.0027(6)
    N2 0.0427(10) 0.0439(9) 0.0312(8) -0.0069(8) 0.0131(7) -0.0020(7)
    N3 0.0564(12) 0.0488(11) 0.0513(11) 0.0073(9) 0.0169(10) 0.0010(9)
    N4 0.0621(14) 0.0641(14) 0.0504(12) 0.0035(11) 0.0199(10) 0.0177(10)
    N5 0.0503(12) 0.0612(13) 0.0506(11) 0.0047(10) 0.0161(10) -0.0064(10)
    N6 0.0548(12) 0.0615(13) 0.0462(10) -0.0188(10) 0.0193(9) -0.0072(9)
    N7 0.0426(11) 0.0619(13) 0.0572(12) 0.0133(10) 0.0038(10) -0.0164(11)
    N8 0.0687(16) 0.0702(15) 0.0831(17) 0.0250(13) 0.0529(14) 0.0322(13)
    C1 0.0466(12) 0.0449(11) 0.0322(9) -0.0044(9) 0.0094(9) -0.0069(8)
    C2 0.0660(17) 0.0691(17) 0.0445(13) -0.0034(13) -0.0085(12) 0.0011(12)
    C3 0.0715(19) 0.0651(18) 0.077(2) 0.0079(15) -0.0153(16) 0.0112(15)
    C4 0.133(3) 0.0419(14) 0.0646(17) 0.0206(17) -0.0165(19) -0.0034(13)
    C5 0.0363(11) 0.0741(17) 0.0498(13) 0.0015(11) 0.0102(10) -0.0227(12)
    C6 0.0361(11) 0.0600(14) 0.0414(11) -0.0013(10) 0.0120(9) -0.0148(10)
    C7 0.0358(10) 0.0438(11) 0.0314(9) -0.0020(8) 0.0118(8) -0.0038(8)
    C8 0.0334(10) 0.0390(10) 0.0323(9) 0.0011(8) 0.0107(8) 0.0012(8)
    C9 0.0409(11) 0.0579(13) 0.0390(10) -0.0003(10) 0.0173(9) 0.0013(10)
    C10 0.0634(16) 0.0695(16) 0.0365(11) 0.0107(13) 0.0247(11) 0.0009(11)
    C11 0.0757(18) 0.0528(14) 0.0334(10) 0.0053(12) 0.0124(11) -0.0094(10)
    C12 0.0606(15) 0.0464(12) 0.0405(11) -0.0087(11) 0.0057(10) -0.0055(9)
    C13 0.0305(9) 0.0427(11) 0.0307(9) -0.0043(8) 0.0080(7) -0.0061(8)
    C14 0.0442(12) 0.0559(13) 0.0307(9) 0.0012(10) 0.0081(9) 0.0037(9)
    C15 0.0438(12) 0.0508(13) 0.0441(11) 0.0097(10) 0.0055(9) 0.0043(10)
    C16 0.0326(10) 0.0449(11) 0.0414(10) -0.0023(8) 0.0073(8) -0.0108(9)
    C17 0.0431(12) 0.0525(13) 0.0393(10) -0.0011(10) 0.0185(9) 0.0025(9)
    C18 0.0380(11) 0.0482(12) 0.0419(11) 0.0028(9) 0.0142(9) 0.0072(9)
    C19 0.0445(13) 0.0637(16) 0.0689(16) 0.0064(12) 0.0195(12) -0.0130(13)
    C20 0.0415(11) 0.0345(10) 0.0388(10) -0.0045(8) 0.0106(8) -0.0029(8)
    C21 0.0454(11) 0.0355(10) 0.0415(10) -0.0101(9) 0.0150(9) -0.0034(8)
    C22 0.0504(13) 0.0427(11) 0.0371(10) -0.0085(9) 0.0110(9) 0.0032(9)
    C23 0.0468(12) 0.0443(12) 0.0436(11) -0.0016(9) 0.0057(10) 0.0007(9)
    C24 0.0420(11) 0.0445(11) 0.0393(10) -0.0032(9) 0.0119(9) -0.0087(9)
    C25 0.0452(11) 0.0396(11) 0.0333(9) -0.0069(9) 0.0110(9) -0.0046(8)
    C26 0.0403(11) 0.0445(11) 0.0371(10) 0.0021(9) 0.0149(9) 0.0050(8)
    C27 0.0339(10) 0.0432(11) 0.0316(9) 0.0058(8) 0.0115(8) 0.0052(8)
    C28 0.0385(11) 0.0459(11) 0.0380(10) 0.0119(9) 0.0109(8) 0.0003(9)
    C29 0.0532(13) 0.0560(13) 0.0369(10) 0.0233(11) 0.0205(10) 0.0074(10)
    C30 0.0509(13) 0.0522(13) 0.0531(13) 0.0174(11) 0.0328(11) 0.0201(11)
    C31 0.0415(11) 0.0444(12) 0.0540(13) 0.0032(9) 0.0198(10) 0.0116(10)
_geom_special_details
;
 All esds (except the esd in the dihedral angle between two l.s. planes)
 are estimated using the full covariance matrix.  The cell esds are taken
 into account individually in the estimation of esds in distances, angles
 and torsion angles; correlations between esds in cell parameters are only
 used when they are defined by crystal symmetry.  An approximate (isotropic)
 treatment of cell esds is used for estimating esds involving l.s. planes.
;
loop_
    _geom_bond_atom_site_label_1
    _geom_bond_atom_site_label_2
    _geom_bond_site_symmetry_2
    _geom_bond_distance
    _geom_bond_publ_flag
    O1 N3 . 1.220(3) ?
    O2 N3 . 1.211(3) ?
    O3 C21 . 1.247(3) ?
    O4A N4 . 1.280(11) ?
    O4 N4 . 1.166(7) ?
    O5A N4 . 1.242(9) ?
    O5 N4 . 1.238(6) ?
    O6 N5 . 1.216(3) ?
    O7 N5 . 1.225(3) ?
    O8A N6 . 1.235(10) ?
    O8 N6 . 1.225(6) ?
    O9A N6 . 1.224(10) ?
    O9 N6 . 1.270(6) ?
    O10 C27 . 1.244(2) ?
    O11 N7 . 1.224(3) ?
    O12 N7 . 1.222(3) ?
    O13 N8 . 1.130(10) ?
    O13A N8 . 1.309(7) ?
    O14 N8 . 1.419(12) ?
    O14A N8 . 1.152(8) ?
    N1 C5 . 1.475(3) ?
    N1 C4 . 1.480(3) ?
    N1 C1 . 1.511(3) ?
    N1 H1N . 0.854(16) ?
    N2 C8 . 1.340(3) ?
    N2 C12 . 1.340(3) ?
    N2 H2N . 0.858(17) ?
    N3 C20 . 1.457(3) ?
    N4 C22 . 1.451(3) ?
    N5 C24 . 1.448(3) ?
    N6 C26 . 1.445(3) ?
    N7 C28 . 1.454(3) ?
    N8 C30 . 1.444(3) ?
    C1 C2 . 1.509(3) ?
    C1 H1A . 0.9900 ?
    C1 H1B . 0.9900 ?
    C2 C3 . 1.497(4) ?
    C2 H2A . 0.9900 ?
    C2 H2B . 0.9900 ?
    C3 C4 . 1.467(4) ?
    C3 H3A . 0.9900 ?
    C3 H3B . 0.9900 ?
    C4 H4A . 0.9900 ?
    C4 H4B . 0.9900 ?
    C5 C6 . 1.501(3) ?
    C5 H5A . 0.9900 ?
    C5 H5B . 0.9900 ?
    C6 C7 . 1.325(3) ?
    C6 H6A . 0.9500 ?
    C7 C8 . 1.475(3) ?
    C7 C13 . 1.498(3) ?
    C8 C9 . 1.389(3) ?
    C9 C10 . 1.375(3) ?
    C9 H9A . 0.9500 ?
    C10 C11 . 1.374(4) ?
    C10 H10A . 0.9500 ?
    C11 C12 . 1.358(4) ?
    C11 H11A . 0.9500 ?
    C12 H12A . 0.9500 ?
    C13 C14 . 1.386(3) ?
    C13 C18 . 1.389(3) ?
    C14 C15 . 1.388(3) ?
    C14 H14A . 0.9500 ?
    C15 C16 . 1.385(3) ?
    C15 H15A . 0.9500 ?
    C16 C17 . 1.387(3) ?
    C16 C19 . 1.506(3) ?
    C17 C18 . 1.386(3) ?
    C17 H17A . 0.9500 ?
    C18 H18A . 0.9500 ?
    C19 H19A . 0.9800 ?
    C19 H19B . 0.9800 ?
    C19 H19C . 0.9800 ?
    C20 C25 . 1.368(3) ?
    C20 C21 . 1.448(3) ?
    C21 C22 . 1.447(3) ?
    C22 C23 . 1.367(3) ?
    C23 C24 . 1.386(3) ?
    C23 H23A . 0.9500 ?
    C24 C25 . 1.378(3) ?
    C25 H25A . 0.9500 ?
    C26 C31 . 1.376(3) ?
    C26 C27 . 1.439(3) ?
    C27 C28 . 1.449(3) ?
    C28 C29 . 1.369(3) ?
    C29 C30 . 1.378(4) ?
    C29 H29A . 0.9500 ?
    C30 C31 . 1.382(3) ?
    C31 H31A . 0.9500 ?
loop_
    _geom_angle_atom_site_label_1
    _geom_angle_atom_site_label_2
    _geom_angle_atom_site_label_3
    _geom_angle_site_symmetry_1
    _geom_angle_site_symmetry_3
    _geom_angle
    _geom_angle_publ_flag
    C5 N1 C4 . . 115.6(2) ?
    C5 N1 C1 . . 111.42(16) ?
    C4 N1 C1 . . 105.67(18) ?
    C5 N1 H1N . . 105.1(16) ?
    C4 N1 H1N . . 109.6(17) ?
    C1 N1 H1N . . 109.5(16) ?
    C8 N2 C12 . . 123.00(19) ?
    C8 N2 H2N . . 120.3(17) ?
    C12 N2 H2N . . 116.6(18) ?
    O2 N3 O1 . . 122.9(2) ?
    O2 N3 C20 . . 119.6(2) ?
    O1 N3 C20 . . 117.4(2) ?
    O4 N4 O5 . . 117.2(4) ?
    O4 N4 O5A . . 106.4(6) ?
    O5 N4 O4A . . 131.5(5) ?
    O4 N4 C22 . . 126.0(3) ?
    O5 N4 C22 . . 114.8(3) ?
    O5A N4 C22 . . 122.3(4) ?
    O4A N4 C22 . . 112.1(4) ?
    O6 N5 O7 . . 123.3(2) ?
    O6 N5 C24 . . 118.2(2) ?
    O7 N5 C24 . . 118.5(2) ?
    O9A N6 O8 . . 122.3(4) ?
    O9A N6 O8A . . 115.1(8) ?
    O8 N6 O9 . . 114.8(5) ?
    O8A N6 O9 . . 123.6(5) ?
    O9A N6 C26 . . 116.6(5) ?
    O8 N6 C26 . . 120.8(4) ?
    O8A N6 C26 . . 117.9(6) ?
    O9 N6 C26 . . 118.5(3) ?
    O12 N7 O11 . . 123.8(3) ?
    O12 N7 C28 . . 117.8(3) ?
    O11 N7 C28 . . 118.4(2) ?
    O13 N8 O14A . . 102.2(4) ?
    O14A N8 O13A . . 123.8(3) ?
    O13 N8 O14 . . 119.2(5) ?
    O13A N8 O14 . . 139.1(4) ?
    O13 N8 C30 . . 132.0(5) ?
    O14A N8 C30 . . 125.0(3) ?
    O13A N8 C30 . . 111.2(3) ?
    O14 N8 C30 . . 108.8(3) ?
    C2 C1 N1 . . 104.05(19) ?
    C2 C1 H1A . . 110.9 ?
    N1 C1 H1A . . 110.9 ?
    C2 C1 H1B . . 110.9 ?
    N1 C1 H1B . . 110.9 ?
    H1A C1 H1B . . 109.0 ?
    C3 C2 C1 . . 105.7(2) ?
    C3 C2 H2A . . 110.6 ?
    C1 C2 H2A . . 110.6 ?
    C3 C2 H2B . . 110.6 ?
    C1 C2 H2B . . 110.6 ?
    H2A C2 H2B . . 108.7 ?
    C4 C3 C2 . . 107.6(2) ?
    C4 C3 H3A . . 110.2 ?
    C2 C3 H3A . . 110.2 ?
    C4 C3 H3B . . 110.2 ?
    C2 C3 H3B . . 110.2 ?
    H3A C3 H3B . . 108.5 ?
    C3 C4 N1 . . 108.1(2) ?
    C3 C4 H4A . . 110.1 ?
    N1 C4 H4A . . 110.1 ?
    C3 C4 H4B . . 110.1 ?
    N1 C4 H4B . . 110.1 ?
    H4A C4 H4B . . 108.4 ?
    N1 C5 C6 . . 113.65(19) ?
    N1 C5 H5A . . 108.8 ?
    C6 C5 H5A . . 108.8 ?
    N1 C5 H5B . . 108.8 ?
    C6 C5 H5B . . 108.8 ?
    H5A C5 H5B . . 107.7 ?
    C7 C6 C5 . . 122.0(2) ?
    C7 C6 H6A . . 119.0 ?
    C5 C6 H6A . . 119.0 ?
    C6 C7 C8 . . 119.40(18) ?
    C6 C7 C13 . . 122.81(18) ?
    C8 C7 C13 . . 117.49(17) ?
    N2 C8 C9 . . 117.15(19) ?
    N2 C8 C7 . . 119.24(17) ?
    C9 C8 C7 . . 123.55(19) ?
    C10 C9 C8 . . 120.6(2) ?
    C10 C9 H9A . . 119.7 ?
    C8 C9 H9A . . 119.7 ?
    C11 C10 C9 . . 119.9(2) ?
    C11 C10 H10A . . 120.0 ?
    C9 C10 H10A . . 120.0 ?
    C12 C11 C10 . . 118.4(2) ?
    C12 C11 H11A . . 120.8 ?
    C10 C11 H11A . . 120.8 ?
    N2 C12 C11 . . 120.9(2) ?
    N2 C12 H12A . . 119.5 ?
    C11 C12 H12A . . 119.5 ?
    C14 C13 C18 . . 118.50(19) ?
    C14 C13 C7 . . 119.56(18) ?
    C18 C13 C7 . . 121.93(19) ?
    C13 C14 C15 . . 120.6(2) ?
    C13 C14 H14A . . 119.7 ?
    C15 C14 H14A . . 119.7 ?
    C16 C15 C14 . . 121.3(2) ?
    C16 C15 H15A . . 119.4 ?
    C14 C15 H15A . . 119.4 ?
    C15 C16 C17 . . 117.8(2) ?
    C15 C16 C19 . . 121.0(2) ?
    C17 C16 C19 . . 121.2(2) ?
    C18 C17 C16 . . 121.5(2) ?
    C18 C17 H17A . . 119.3 ?
    C16 C17 H17A . . 119.3 ?
    C17 C18 C13 . . 120.4(2) ?
    C17 C18 H18A . . 119.8 ?
    C13 C18 H18A . . 119.8 ?
    C16 C19 H19A . . 109.5 ?
    C16 C19 H19B . . 109.5 ?
    H19A C19 H19B . . 109.5 ?
    C16 C19 H19C . . 109.5 ?
    H19A C19 H19C . . 109.5 ?
    H19B C19 H19C . . 109.5 ?
    C25 C20 C21 . . 124.0(2) ?
    C25 C20 N3 . . 116.41(19) ?
    C21 C20 N3 . . 119.58(19) ?
    O3 C21 C22 . . 124.4(2) ?
    O3 C21 C20 . . 124.0(2) ?
    C22 C21 C20 . . 111.67(19) ?
    C23 C22 C21 . . 124.6(2) ?
    C23 C22 N4 . . 116.4(2) ?
    C21 C22 N4 . . 119.0(2) ?
    C22 C23 C24 . . 119.1(2) ?
    C22 C23 H23A . . 120.5 ?
    C24 C23 H23A . . 120.5 ?
    C25 C24 C23 . . 120.7(2) ?
    C25 C24 N5 . . 119.7(2) ?
    C23 C24 N5 . . 119.5(2) ?
    C20 C25 C24 . . 119.84(19) ?
    C20 C25 H25A . . 120.1 ?
    C24 C25 H25A . . 120.1 ?
    C31 C26 C27 . . 124.6(2) ?
    C31 C26 N6 . . 116.4(2) ?
    C27 C26 N6 . . 118.99(18) ?
    O10 C27 C26 . . 125.50(19) ?
    O10 C27 C28 . . 122.6(2) ?
    C26 C27 C28 . . 111.73(18) ?
    C29 C28 C27 . . 124.0(2) ?
    C29 C28 N7 . . 117.4(2) ?
    C27 C28 N7 . . 118.53(19) ?
    C28 C29 C30 . . 119.4(2) ?
    C28 C29 H29A . . 120.3 ?
    C30 C29 H29A . . 120.3 ?
    C29 C30 C31 . . 121.2(2) ?
    C29 C30 N8 . . 119.6(2) ?
    C31 C30 N8 . . 119.2(3) ?
    C26 C31 C30 . . 118.8(2) ?
    C26 C31 H31A . . 120.6 ?
    C30 C31 H31A . . 120.6 ?
loop_
    _geom_torsion_atom_site_label_1
    _geom_torsion_atom_site_label_2
    _geom_torsion_atom_site_label_3
    _geom_torsion_atom_site_label_4
    _geom_torsion_site_symmetry_1
    _geom_torsion_site_symmetry_2
    _geom_torsion_site_symmetry_3
    _geom_torsion_site_symmetry_4
    _geom_torsion
    _geom_torsion_publ_flag
    C5 N1 C1 C2 . . . . -155.6(2) ?
    C4 N1 C1 C2 . . . . -29.3(3) ?
    N1 C1 C2 C3 . . . . 27.9(3) ?
    C1 C2 C3 C4 . . . . -16.3(4) ?
    C2 C3 C4 N1 . . . . -2.2(4) ?
    C5 N1 C4 C3 . . . . 143.4(3) ?
    C1 N1 C4 C3 . . . . 19.7(4) ?
    C4 N1 C5 C6 . . . . 59.3(3) ?
    C1 N1 C5 C6 . . . . 179.9(2) ?
    N1 C5 C6 C7 . . . . -168.2(2) ?
    C5 C6 C7 C8 . . . . -168.2(2) ?
    C5 C6 C7 C13 . . . . 5.4(4) ?
    C12 N2 C8 C9 . . . . -0.1(3) ?
    C12 N2 C8 C7 . . . . -177.3(2) ?
    C6 C7 C8 N2 . . . . -151.8(2) ?
    C13 C7 C8 N2 . . . . 34.2(3) ?
    C6 C7 C8 C9 . . . . 31.2(3) ?
    C13 C7 C8 C9 . . . . -142.8(2) ?
    N2 C8 C9 C10 . . . . 0.4(3) ?
    C7 C8 C9 C10 . . . . 177.5(2) ?
    C8 C9 C10 C11 . . . . -0.8(4) ?
    C9 C10 C11 C12 . . . . 0.8(4) ?
    C8 N2 C12 C11 . . . . 0.1(4) ?
    C10 C11 C12 N2 . . . . -0.5(4) ?
    C6 C7 C13 C14 . . . . -105.8(3) ?
    C8 C7 C13 C14 . . . . 67.9(3) ?
    C6 C7 C13 C18 . . . . 73.2(3) ?
    C8 C7 C13 C18 . . . . -113.0(2) ?
    C18 C13 C14 C15 . . . . 1.0(3) ?
    C7 C13 C14 C15 . . . . -179.9(2) ?
    C13 C14 C15 C16 . . . . -0.5(4) ?
    C14 C15 C16 C17 . . . . -0.7(3) ?
    C14 C15 C16 C19 . . . . 178.8(2) ?
    C15 C16 C17 C18 . . . . 1.6(3) ?
    C19 C16 C17 C18 . . . . -178.0(2) ?
    C16 C17 C18 C13 . . . . -1.2(3) ?
    C14 C13 C18 C17 . . . . -0.1(3) ?
    C7 C13 C18 C17 . . . . -179.2(2) ?
    O2 N3 C20 C25 . . . . 157.6(2) ?
    O1 N3 C20 C25 . . . . -21.4(3) ?
    O2 N3 C20 C21 . . . . -23.2(3) ?
    O1 N3 C20 C21 . . . . 157.8(2) ?
    C25 C20 C21 O3 . . . . 179.8(2) ?
    N3 C20 C21 O3 . . . . 0.7(3) ?
    C25 C20 C21 C22 . . . . 0.3(3) ?
    N3 C20 C21 C22 . . . . -178.81(19) ?
    O3 C21 C22 C23 . . . . 178.2(2) ?
    C20 C21 C22 C23 . . . . -2.3(3) ?
    O3 C21 C22 N4 . . . . -2.3(3) ?
    C20 C21 C22 N4 . . . . 177.22(19) ?
    O4 N4 C22 C23 . . . . 162.4(10) ?
    O5 N4 C22 C23 . . . . -34.3(5) ?
    O5A N4 C22 C23 . . . . 11.9(7) ?
    O4A N4 C22 C23 . . . . 158.7(12) ?
    O4 N4 C22 C21 . . . . -17.2(10) ?
    O5 N4 C22 C21 . . . . 146.1(4) ?
    O5A N4 C22 C21 . . . . -167.7(7) ?
    O4A N4 C22 C21 . . . . -20.9(13) ?
    C21 C22 C23 C24 . . . . 2.3(4) ?
    N4 C22 C23 C24 . . . . -177.2(2) ?
    C22 C23 C24 C25 . . . . -0.1(3) ?
    C22 C23 C24 N5 . . . . 176.9(2) ?
    O6 N5 C24 C25 . . . . -179.8(2) ?
    O7 N5 C24 C25 . . . . 1.5(3) ?
    O6 N5 C24 C23 . . . . 3.1(4) ?
    O7 N5 C24 C23 . . . . -175.6(2) ?
    C21 C20 C25 C24 . . . . 1.7(3) ?
    N3 C20 C25 C24 . . . . -179.20(19) ?
    C23 C24 C25 C20 . . . . -1.8(3) ?
    N5 C24 C25 C20 . . . . -178.9(2) ?
    O9A N6 C26 C31 . . . . 3.5(6) ?
    O8 N6 C26 C31 . . . . 177.4(4) ?
    O8A N6 C26 C31 . . . . 146.8(5) ?
    O9 N6 C26 C31 . . . . -31.1(4) ?
    O9A N6 C26 C27 . . . . -179.2(5) ?
    O8 N6 C26 C27 . . . . -5.2(5) ?
    O8A N6 C26 C27 . . . . -35.9(6) ?
    O9 N6 C26 C27 . . . . 146.2(4) ?
    C31 C26 C27 O10 . . . . 170.8(2) ?
    N6 C26 C27 O10 . . . . -6.3(3) ?
    C31 C26 C27 C28 . . . . -4.7(3) ?
    N6 C26 C27 C28 . . . . 178.24(19) ?
    O10 C27 C28 C29 . . . . -168.8(2) ?
    C26 C27 C28 C29 . . . . 6.9(3) ?
    O10 C27 C28 N7 . . . . 11.0(3) ?
    C26 C27 C28 N7 . . . . -173.36(18) ?
    O12 N7 C28 C29 . . . . 30.3(3) ?
    O11 N7 C28 C29 . . . . -147.8(2) ?
    O12 N7 C28 C27 . . . . -149.5(2) ?
    O11 N7 C28 C27 . . . . 32.4(3) ?
    C27 C28 C29 C30 . . . . -5.1(3) ?
    N7 C28 C29 C30 . . . . 175.1(2) ?
    C28 C29 C30 C31 . . . . 0.5(3) ?
    C28 C29 C30 N8 . . . . -178.6(2) ?
    O13 N8 C30 C29 . . . . -19.7(7) ?
    O14A N8 C30 C29 . . . . 172.0(4) ?
    O13A N8 C30 C29 . . . . -7.8(4) ?
    O14 N8 C30 C29 . . . . 163.1(4) ?
    O13 N8 C30 C31 . . . . 161.1(6) ?
    O14A N8 C30 C31 . . . . -7.1(5) ?
    O13A N8 C30 C31 . . . . 173.1(3) ?
    O14 N8 C30 C31 . . . . -16.0(5) ?
    C27 C26 C31 C30 . . . . 0.8(3) ?
    N6 C26 C31 C30 . . . . 177.9(2) ?
    C29 C30 C31 C26 . . . . 1.6(3) ?
    N8 C30 C31 C26 . . . . -179.3(2) ?
loop_
    _geom_hbond_atom_site_label_D
    _geom_hbond_atom_site_label_H
    _geom_hbond_atom_site_label_A
    _geom_hbond_site_symmetry_A
    _geom_hbond_distance_DH
    _geom_hbond_distance_HA
    _geom_hbond_distance_DA
    _geom_hbond_angle_DHA
    N1 H1N O10 . 0.854(16) 1.893(18) 2.701(2) 157(2)
    N1 H1N O8 . 0.854(16) 2.44(2) 3.053(7) 129(2)
    N1 H1N O8A . 0.854(16) 2.57(2) 3.173(10) 128(2)
    N2 H2N O3 . 0.858(17) 1.854(19) 2.648(2) 153(2)
    C31 H31A O11 2_545 0.95 2.58 3.520(3) 170.2
    C9 H9A O11 . 0.95 2.47 3.174(3) 131.3
    C5 H5B O3 2_645 0.99 2.44 3.362(4) 153.8
    C5 H5A O13A 4_665 0.99 2.47 3.399(6) 157.0
    C4 H4A O14A 2 0.99 2.33 3.116(7) 136.2
