# Supplementary material for: Triprolidinium dipicrate
Source: Acta Crystallogr Sect E Struct Rep Online. 2011 Aug 27;67(Pt 9):o2502. doi: 10.1107/S160053681103457X (PMC3200727; doi:10.1107/S160053681103457X)
Supplement: Supplementary file 2 [file e-67-o2502-Isup2.hkl]

# 
# h,k,l, Fc-squared, Fo-squared, sigma(Fo-squared) and status flag 
# 
data_I
_shelx_title ' HSY1072' 
_shelx_refln_list_code          4 
_shelx_F_calc_maximum      305.23 
_exptl_crystal_F_000      1528.00 
_reflns_d_resolution_high  0.7400 
 
loop_ 
 _symmetry_equiv_pos_as_xyz 
 'x, y, z' 
 '-x+1/2, y+1/2, -z+1/2' 
 '-x, -y, -z' 
 'x-1/2, -y-1/2, z-1/2' 
 
_cell_length_a    15.0542 
_cell_length_b    12.7489 
_cell_length_c    17.1446 
_cell_angle_alpha  90.000 
_cell_angle_beta  100.218 
_cell_angle_gamma  90.000 
 
_shelx_F_squared_multiplier     1.000 
 
loop_ 
 _refln_index_h 
 _refln_index_k 
 _refln_index_l 
 _refln_F_squared_calc 
 _refln_F_squared_meas 
 _refln_F_squared_sigma 
 _refln_observed_status 
   4   0   0     1317.03     1516.90     23.99 o 
   6   0   0     5754.39     5780.55     58.31 o 
   8   0   0      678.19      761.10     24.71 o 
  10   0   0     1858.08     1583.42     27.18 o 
  12   0   0      260.01      210.92      9.24 o 
  14   0   0       11.76       28.98      4.93 o 
  16   0   0      924.38      917.50     20.07 o 
  18   0   0       13.53       33.91      7.41 o 
  20   0   0        3.98       10.12      5.85 o 
   2   1   0     1021.34     1026.97     27.04 o 
   3   1   0      753.64      831.92      7.77 o 
   4   1   0      153.76      191.83      7.37 o 
   5   1   0    11874.12    11158.60     43.07 o 
   6   1   0      159.39      112.38      5.05 o 
   7   1   0       78.15      115.27      8.66 o 
   8   1   0      189.36      144.05      5.15 o 
   9   1   0      347.56      336.33      8.38 o 
  10   1   0     1037.70     1164.17     16.50 o 
  11   1   0      303.14      285.07      8.80 o 
  12   1   0       11.42       12.54      2.42 o 
  13   1   0      477.92      480.81     11.26 o 
  14   1   0       79.22      104.54      5.31 o 
  15   1   0      684.54      754.62     13.22 o 
  16   1   0       18.92       29.36      4.13 o 
  17   1   0        1.95        4.62      2.96 o 
  18   1   0        5.17       -0.55      3.17 o 
  19   1   0        2.92        4.67      3.53 o 
   1   2   0     4765.43     4891.68     16.70 o 
   2   2   0     1075.77     1030.35      8.11 o 
   3   2   0    41992.40    41321.64    237.67 o 
   4   2   0     9192.62     8855.31     28.34 o 
   5   2   0     3895.58     3981.79     16.99 o 
   6   2   0       83.32       82.13      3.10 o 
   7   2   0     1235.99     1173.73     12.01 o 
   8   2   0        5.56       -0.28      1.26 o 
   9   2   0      428.50      374.58      8.71 o 
  10   2   0      158.51      189.43      6.10 o 
  11   2   0        1.70        2.97      2.01 o 
  12   2   0      189.74      211.23      6.67 o 
  13   2   0     1246.71     1228.70     16.37 o 
  14   2   0      520.71      547.21     12.44 o 
  15   2   0      214.79      241.78      9.39 o 
  16   2   0        0.24        6.32      4.53 o 
  17   2   0        1.35        6.54      3.20 o 
  18   2   0        2.33        5.34      2.83 o 
  19   2   0        9.03        9.28      3.14 o 
   1   3   0    24555.35    24965.70     64.34 o 
   2   3   0    35031.51    37264.39     82.54 o 
   3   3   0        9.71        7.03      1.49 o 
   4   3   0     2876.50     2935.50     15.29 o 
   5   3   0        7.90        1.50      1.79 o 
   6   3   0      112.72      130.09      4.58 o 
   7   3   0      596.17      450.55      8.06 o 
   8   3   0      150.60      112.13      4.02 o 
   9   3   0      217.07      233.49      6.26 o 
  10   3   0      550.52      469.52      9.29 o 
  11   3   0      772.38      769.00     13.66 o 
  12   3   0      610.58      590.12     12.74 o 
  13   3   0      123.10      135.65      7.30 o 
  14   3   0       72.50       63.17      5.66 o 
  15   3   0       42.23       38.08      4.77 o 
  16   3   0        0.37        3.23      3.24 o 
  17   3   0       13.87       30.06      4.50 o 
  18   3   0       23.80       14.71      4.33 o 
  19   3   0       21.71       13.28      4.24 o 
   0   4   0      431.72      553.53     10.93 o 
   1   4   0     3778.57     3830.60     21.40 o 
   2   4   0      513.70      455.19      4.95 o 
   3   4   0      114.04      126.74      3.92 o 
   4   4   0     2538.13     2250.80     23.12 o 
   5   4   0      429.58      657.48      8.20 o 
   6   4   0      538.66      544.23      9.46 o 
   7   4   0       14.45       17.62      2.26 o 
   8   4   0      133.05      153.14      5.85 o 
   9   4   0      209.23      246.28      7.75 o 
  10   4   0      267.02      245.52      8.23 o 
  11   4   0       17.92       20.94      3.12 o 
  12   4   0      281.40      295.71     10.05 o 
  13   4   0        0.39       11.31      4.05 o 
  14   4   0       14.14        6.68      2.94 o 
  15   4   0        7.86        9.41      3.39 o 
  16   4   0        1.28       11.62      4.01 o 
  17   4   0       27.26       19.18      3.99 o 
  18   4   0       25.93       26.21      5.59 o 
  19   4   0       10.93        9.95      4.33 o 
   1   5   0     3240.65     3268.10     30.99 o 
   2   5   0      137.08      107.57      3.50 o 
   3   5   0       25.38       55.73      2.24 o 
   4   5   0      124.36      167.19      5.02 o 
   5   5   0     1129.92     1172.42     11.38 o 
   6   5   0        3.07        7.09      1.36 o 
   7   5   0     1223.87     1191.48     17.55 o 
   8   5   0        1.59        5.13      1.95 o 
   9   5   0      437.98      442.98     10.59 o 
  10   5   0      152.91      177.30      7.25 o 
  11   5   0        1.81       11.46      3.36 o 
  12   5   0       52.93       69.56      5.84 o 
  13   5   0        6.67       11.82      3.45 o 
  14   5   0       97.02       88.23      6.39 o 
  15   5   0       43.96       60.16      5.77 o 
  16   5   0       32.33       43.25      6.25 o 
  17   5   0       11.10        9.93      7.34 o 
  18   5   0        6.31       -4.55      4.55 o 
  19   5   0       25.47       31.89      6.86 o 
   0   6   0      101.19       78.53      5.32 o 
   1   6   0     1340.97     1496.89     13.85 o 
   2   6   0     6622.50     6650.37     29.41 o 
   3   6   0       19.06       35.07      2.23 o 
   4   6   0      323.72      410.17      6.33 o 
   5   6   0       85.39       58.37      2.92 o 
   6   6   0      576.17      360.02      6.95 o 
   7   6   0      405.05      475.81      9.24 o 
   8   6   0      387.91      363.09      9.14 o 
   9   6   0      229.46      214.60      7.41 o 
  10   6   0       23.28       13.53      2.69 o 
  11   6   0      152.25      165.23      7.37 o 
  12   6   0        2.32       -2.49      3.13 o 
  13   6   0       14.70        5.11      3.72 o 
  14   6   0       61.21       47.73      5.56 o 
  15   6   0        4.07        9.86      4.89 o 
  16   6   0        5.39       12.74      4.82 o 
  17   6   0        0.76        4.16      6.22 o 
  18   6   0      119.48      128.17     11.55 o 
   1   7   0       17.22       29.09      2.90 o 
   2   7   0     6292.15     6715.74     44.60 o 
   3   7   0     1260.75     1345.58     13.06 o 
   4   7   0       60.50      142.92      3.94 o 
   5   7   0     1552.70     1613.45     13.56 o 
   6   7   0        7.18       20.30      1.92 o 
   7   7   0      381.57      356.92      7.45 o 
   8   7   0       32.74       23.09      2.48 o 
   9   7   0       12.86        9.11      2.49 o 
  10   7   0      720.85      646.18     13.56 o 
  11   7   0      274.30      277.03     11.90 o 
  12   7   0      134.22      101.47      7.65 o 
  13   7   0      139.54      129.06      8.87 o 
  14   7   0      104.13      110.86      7.83 o 
  15   7   0      188.96      189.65     12.64 o 
  16   7   0        1.27        6.54      6.62 o 
  17   7   0        2.92        7.88      7.50 o 
  18   7   0       76.20       94.23     12.48 o 
   0   8   0      400.05      477.52     14.91 o 
   1   8   0      259.29      281.64      8.15 o 
   2   8   0     1985.35     2045.52     19.04 o 
   3   8   0      407.90      509.94      8.64 o 
   4   8   0       73.30       32.36      1.84 o 
   5   8   0      197.60      198.66      5.41 o 
   6   8   0      464.75      460.17      8.57 o 
   7   8   0       24.20       12.97      1.86 o 
   8   8   0      202.82      193.47      6.57 o 
   9   8   0       64.40       67.82      6.02 o 
  10   8   0      289.49      293.49     12.05 o 
  11   8   0        2.85        2.61      3.18 o 
  12   8   0      103.83       90.22      7.40 o 
  13   8   0        0.12       -2.32      3.52 o 
  14   8   0       20.03       21.13      7.20 o 
  15   8   0       65.82       84.18      9.20 o 
  16   8   0        2.36       16.47      6.10 o 
  17   8   0        1.83       -1.54     10.24 o 
   1   9   0     2111.18     2097.17     23.51 o 
   2   9   0       82.16       76.21      5.06 o 
   3   9   0      260.85      245.12      6.52 o 
   4   9   0       69.68       59.25      3.25 o 
   5   9   0       43.63       32.43      2.68 o 
   6   9   0       19.66       24.59      2.33 o 
   7   9   0       56.52       63.33      4.09 o 
   8   9   0      264.20      291.60     10.71 o 
   9   9   0        3.24        4.46      2.87 o 
  10   9   0        5.87        5.89      2.88 o 
  11   9   0       36.26       36.72      4.35 o 
  12   9   0        4.59       -5.11      5.11 o 
  13   9   0       34.54       47.69      7.56 o 
  14   9   0       12.82       18.93      5.55 o 
  15   9   0       34.44       54.80      8.24 o 
  16   9   0       14.87       33.06      7.40 o 
  17   9   0        6.87        1.55      6.06 o 
   0  10   0      891.78      976.90     32.61 o 
   1  10   0      340.76      386.54     10.85 o 
   2  10   0        3.60       -0.41      2.40 o 
   3  10   0        0.20        2.15      2.14 o 
   4  10   0      403.86      397.63      8.43 o 
   5  10   0        1.36        0.12      2.00 o 
   6  10   0       11.52        2.68      2.26 o 
   7  10   0       11.17       13.08      3.01 o 
   8  10   0      142.17      130.98      7.31 o 
   9  10   0       47.55       52.97      5.01 o 
  10  10   0      178.20      178.32     10.80 o 
  11  10   0      103.69       87.66      8.07 o 
  12  10   0        5.81        5.77      4.28 o 
  13  10   0       10.17       24.40      5.27 o 
  14  10   0       20.40       25.97      5.63 o 
  15  10   0        5.95       12.03      7.18 o 
  16  10   0       46.68       54.84      8.64 o 
   1  11   0        1.27        3.12      2.35 o 
   2  11   0       42.59       61.64      5.04 o 
   3  11   0       18.87       10.34      2.37 o 
   4  11   0       17.36       19.37      3.31 o 
   5  11   0        5.51        1.88      2.10 o 
   6  11   0       44.97       33.92      4.28 o 
   7  11   0        1.36        2.46      2.92 o 
   8  11   0      154.16      155.33     10.03 o 
   9  11   0       10.60       17.39      4.64 o 
  10  11   0       19.23       28.65      6.06 o 
  11  11   0       21.80       17.89      5.48 o 
  12  11   0       27.21       39.31      6.94 o 
  13  11   0       21.12       24.38      5.53 o 
  14  11   0        2.97       12.84      5.05 o 
  15  11   0       16.06       32.86      6.68 o 
   0  12   0       24.89        3.29      3.61 o 
   1  12   0       46.87       51.31      4.92 o 
   2  12   0      188.41      202.18      8.88 o 
   3  12   0       43.28       42.67      3.93 o 
   4  12   0        9.50       11.33      3.09 o 
   5  12   0        4.73        7.52      3.03 o 
   6  12   0       58.37       68.70      7.57 o 
   7  12   0       55.21       62.75      7.13 o 
   8  12   0        1.27       -0.20      3.61 o 
   9  12   0        0.25        2.35      3.96 o 
  10  12   0        8.94        4.47      4.69 o 
  11  12   0        0.88        8.33      4.24 o 
  12  12   0        2.21        3.91      4.14 o 
  13  12   0       26.53       41.36      6.18 o 
  14  12   0       23.74       30.23      5.96 o 
   1  13   0       55.14       63.16      5.67 o 
   2  13   0        0.95       -1.30      2.76 o 
   3  13   0        0.17        1.60      2.50 o 
   4  13   0       35.79       35.09      4.65 o 
   5  13   0        3.19        9.01      3.94 o 
   6  13   0        4.64        6.59      3.91 o 
   7  13   0       22.18       15.76      5.36 o 
   8  13   0      120.14       87.48      8.76 o 
   9  13   0        7.03        4.45      3.57 o 
  10  13   0        0.90        5.62      4.45 o 
  11  13   0        0.04       10.38      4.36 o 
  12  13   0       40.11       20.45      5.98 o 
  13  13   0        0.02        1.10      4.05 o 
   0  14   0        4.81       -0.70      3.78 o 
   1  14   0       15.90       19.21      5.45 o 
   2  14   0       19.02       14.77      3.40 o 
   3  14   0       25.37       37.20      5.98 o 
   4  14   0       79.12       73.50      6.69 o 
   5  14   0       30.54       29.35      4.86 o 
   6  14   0       20.59       30.40      5.65 o 
   7  14   0      115.50      138.83      9.25 o 
   8  14   0       27.66       25.87      5.71 o 
   9  14   0       13.48       16.68      5.11 o 
  10  14   0       36.14       39.53      6.73 o 
  11  14   0        7.95       11.37      4.79 o 
   1  15   0        0.94       -0.45      4.24 o 
   2  15   0       96.97      110.09      9.51 o 
   3  15   0        5.55        0.90      4.04 o 
   4  15   0       42.45       48.34      5.88 o 
   5  15   0        7.55       19.67      6.37 o 
   6  15   0        2.11       20.68      6.93 o 
   7  15   0        0.92       -0.15      3.97 o 
   8  15   0        0.03       -0.63      6.50 o 
   9  15   0        6.55        6.31      5.32 o 
   0  16   0        1.56        3.05      7.82 o 
   1  16   0        0.56        2.15      5.62 o 
   2  16   0        0.15        1.38      3.94 o 
   3  16   0       28.63       40.72      6.64 o 
   4  16   0       13.20        4.71      5.35 o 
   5  16   0        2.17       11.36      5.25 o 
   6  16   0       23.76       33.22      5.85 o 
   7  16   0       37.64       51.73      6.75 o 
   1  17   0       14.36       14.06      6.37 o 
   2  17   0        1.24        2.46      5.30 o 
   3  17   0       37.07       50.07      9.72 o 
 -19   0   1       22.80       34.92      5.90 o 
 -17   0   1       58.57       36.07      5.52 o 
 -15   0   1      852.80      877.23     21.50 o 
 -13   0   1       36.51       48.75      6.07 o 
 -11   0   1       42.77       36.47      5.44 o 
  -9   0   1        3.98       -3.88      5.21 o 
  -7   0   1      241.38      258.10      9.20 o 
  -5   0   1     3623.06     4190.29     39.53 o 
  -3   0   1     4636.16     4455.18     24.59 o 
   3   0   1     8550.71     8472.88     96.63 o 
   5   0   1     7237.00     6803.38     57.05 o 
   7   0   1     1447.52     1323.91     30.37 o 
   9   0   1      319.71      317.97     12.41 o 
  11   0   1     1423.82     1563.02     30.13 o 
  13   0   1       35.35       40.39      4.41 o 
  15   0   1     1397.29     1261.44     22.55 o 
  17   0   1      160.79      180.49     13.71 o 
  19   0   1       22.92       12.42     12.40 o 
 -20   1   1       19.53       17.81      4.26 o 
 -19   1   1        9.23        1.57      3.37 o 
 -18   1   1        0.89       -2.65      3.43 o 
 -17   1   1       55.76       60.55      5.03 o 
 -16   1   1        2.32        4.96      3.48 o 
 -15   1   1      315.84      336.19     10.51 o 
 -14   1   1      100.41       87.59      5.58 o 
 -13   1   1      341.62      396.73     10.27 o 
 -12   1   1      334.76      342.35      9.05 o 
 -11   1   1     1230.10     1309.98     18.48 o 
 -10   1   1        3.78        0.51      2.10 o 
  -9   1   1      723.70      631.26     11.54 o 
  -8   1   1       24.80       34.15      3.11 o 
  -7   1   1      157.35      251.05      7.40 o 
  -6   1   1      206.79      149.53      5.24 o 
  -5   1   1      444.50      513.30      7.68 o 
  -4   1   1    11708.25    11571.43     34.00 o 
  -3   1   1      135.86      162.17      4.47 o 
   2   1   1     1435.74     1455.90     10.61 o 
   3   1   1     1281.66     1305.17     15.85 o 
   4   1   1      731.51      777.98      9.53 o 
   5   1   1     2337.75     2422.72     17.13 o 
   6   1   1      454.89      571.59      9.31 o 
   7   1   1     1542.02     1553.78     16.51 o 
   8   1   1     2009.87     1864.61     22.15 o 
   9   1   1     1321.65     1474.41     21.16 o 
  10   1   1       26.35       39.34      3.50 o 
  11   1   1        3.18        5.86      2.54 o 
  12   1   1      366.53      378.99      8.86 o 
  13   1   1        7.14        9.81      3.90 o 
  14   1   1      408.15      432.52     10.36 o 
  15   1   1       27.39       33.24      3.77 o 
  16   1   1        8.92       12.72      3.26 o 
  17   1   1       26.13       36.53      4.40 o 
  18   1   1        0.08        1.05      3.40 o 
  19   1   1        0.83        3.19      4.68 o 
 -20   2   1        7.26        6.42      4.05 o 
 -19   2   1       14.72       18.77      4.86 o 
 -18   2   1       73.97       88.67      6.61 o 
 -17   2   1       68.75       77.10      6.69 o 
 -16   2   1      112.49       93.53      6.99 o 
 -15   2   1      412.57      402.96     11.81 o 
 -14   2   1      473.24      507.84     11.19 o 
 -13   2   1      107.78      151.58      6.70 o 
 -12   2   1      241.43      251.32      7.85 o 
 -11   2   1       10.68       20.23      2.42 o 
 -10   2   1      502.17      560.54     10.29 o 
  -9   2   1     2834.01     3014.65     24.38 o 
  -8   2   1      359.99      354.52      7.22 o 
  -7   2   1      101.52      142.86      4.89 o 
  -6   2   1     1446.42     1511.44     14.23 o 
  -5   2   1      571.90      636.32     10.75 o 
  -4   2   1       14.18       -0.99      1.09 o 
  -3   2   1      212.30      222.28      4.02 o 
  -2   2   1     4399.63     4141.38     20.42 o 
  -1   2   1     4922.03     4944.08     19.70 o 
   0   2   1     1132.74     1342.58     15.84 o 
   1   2   1     4332.48     4616.18     20.35 o 
   2   2   1    21325.98    21542.94    140.96 o 
   3   2   1     7683.12     7657.58     26.49 o 
   4   2   1      183.72      168.27      3.80 o 
   5   2   1      101.43       95.90      3.62 o 
   6   2   1      124.94      115.11      4.27 o 
   7   2   1     1412.85     1550.66     16.59 o 
   8   2   1      865.44      996.51     14.26 o 
   9   2   1        2.16        6.95      2.23 o 
  10   2   1      715.92      764.74     13.15 o 
  11   2   1        1.18       11.01      2.57 o 
  12   2   1      282.29      227.11      8.21 o 
  13   2   1     1046.86      973.41     16.29 o 
  14   2   1       82.56       77.19      5.65 o 
  15   2   1        0.97        6.07      3.47 o 
  16   2   1        7.24       16.67      3.74 o 
  17   2   1       85.42       89.63      5.85 o 
  18   2   1      110.56      117.30      6.89 o 
  19   2   1        3.23        5.82      4.62 o 
 -19   3   1        0.01        2.14      4.58 o 
 -18   3   1        8.45        1.85      3.16 o 
 -17   3   1        1.22        0.18      3.53 o 
 -16   3   1       21.61       43.46      5.23 o 
 -15   3   1       62.07       60.29      5.78 o 
 -14   3   1        5.50       11.86      3.68 o 
 -13   3   1      887.88      859.65     17.64 o 
 -12   3   1       13.57       23.95      3.88 o 
 -11   3   1       30.42       29.30      3.33 o 
 -10   3   1       25.49       25.99      2.86 o 
  -9   3   1       11.15       15.93      2.58 o 
  -8   3   1      111.19      102.52      4.37 o 
  -7   3   1       49.47       55.53      2.99 o 
  -6   3   1        4.62       -1.36      1.36 o 
  -5   3   1     2598.73     2698.28     31.88 o 
  -4   3   1      117.24      130.29      3.69 o 
  -3   3   1     8755.03     9222.09     18.45 o 
  -2   3   1     8684.15     8971.59     29.48 o 
  -1   3   1     5705.90     5959.10     29.32 o 
   0   3   1    11870.53    12105.02     35.51 o 
   1   3   1     4522.83     4560.53     13.87 o 
   2   3   1     4194.07     4241.24     16.54 o 
   3   3   1     1088.48     1339.36     12.00 o 
   4   3   1      220.57      271.38      4.95 o 
   5   3   1      996.46     1172.51      8.55 o 
   6   3   1     1348.80     1406.10     11.50 o 
   7   3   1      212.02      287.95      5.82 o 
   8   3   1     1964.96     1991.37     20.12 o 
   9   3   1       61.08       78.47      3.79 o 
  10   3   1       72.02       75.90      3.96 o 
  11   3   1      154.98      158.89      5.84 o 
  12   3   1        1.06        2.34      3.01 o 
  13   3   1      546.14      505.47     17.28 o 
  14   3   1      358.30      344.78     13.40 o 
  15   3   1       41.21       48.13      4.77 o 
  16   3   1        6.28        7.01      4.62 o 
  17   3   1      122.57      129.54      8.05 o 
  18   3   1       10.56       21.44      4.86 o 
  19   3   1        0.70        1.04      3.46 o 
 -19   4   1        6.03        6.28      3.80 o 
 -18   4   1       48.21       45.69      5.97 o 
 -17   4   1       31.09       20.17      5.13 o 
 -16   4   1        2.31        6.93      4.10 o 
 -15   4   1      107.56      119.14      7.36 o 
 -14   4   1      114.23      101.34      6.73 o 
 -13   4   1      449.12      517.71     13.72 o 
 -12   4   1      117.32      138.02      8.16 o 
 -11   4   1       18.99       41.23      4.19 o 
 -10   4   1      115.89       93.55      5.32 o 
  -9   4   1       97.40       91.14      4.83 o 
  -8   4   1       14.43       24.74      2.59 o 
  -7   4   1      433.41      566.97     10.07 o 
  -6   4   1      554.80      664.32     10.18 o 
  -5   4   1     1147.74     1396.51     13.50 o 
  -4   4   1      382.11      320.42      3.97 o 
  -3   4   1     1167.65     1008.54      7.32 o 
  -2   4   1     2715.58     2738.34     16.18 o 
  -1   4   1      655.90      532.40      6.91 o 
   0   4   1     5351.10     5072.74     20.83 o 
   1   4   1     1375.23     1479.60     10.73 o 
   2   4   1     3896.42     3771.58     21.15 o 
   3   4   1     2283.49     2183.42     12.57 o 
   4   4   1      528.39      530.62      7.87 o 
   5   4   1     2071.02     2016.36     14.98 o 
   6   4   1      394.99      378.22      7.00 o 
   7   4   1      187.04      190.95      6.09 o 
   8   4   1      270.63      278.14      7.28 o 
   9   4   1     1315.14     1212.70     13.31 o 
  10   4   1      367.34      364.20      7.92 o 
  11   4   1        0.02        4.92      2.74 o 
  12   4   1       37.83       24.62      6.48 o 
  13   4   1      127.55      136.20      8.41 o 
  14   4   1       52.17       31.82      6.06 o 
  15   4   1        4.66        8.79      3.36 o 
  16   4   1        9.69       13.03      3.57 o 
  17   4   1        2.08        2.19      3.10 o 
  18   4   1       40.94       46.63      6.35 o 
  19   4   1       29.96       36.91      6.74 o 
 -19   5   1        6.39       13.04      4.63 o 
 -18   5   1       21.76       32.71      6.43 o 
 -17   5   1       40.93       43.96      6.50 o 
 -16   5   1        7.64       17.55      5.05 o 
 -15   5   1      387.01      422.54     16.36 o 
 -14   5   1        1.62        0.88      2.98 o 
 -13   5   1      133.98      112.91      6.20 o 
 -12   5   1      429.40      459.10     11.41 o 
 -11   5   1     1059.62     1136.36     18.44 o 
 -10   5   1      307.28      312.98      9.41 o 
  -9   5   1       19.08       15.55      2.55 o 
  -8   5   1      857.28      905.05     13.82 o 
  -7   5   1        0.86        9.95      1.15 o 
  -6   5   1      104.49       87.44      3.13 o 
  -5   5   1     1468.71     1192.96     10.62 o 
  -4   5   1       41.45      106.24      2.81 o 
  -3   5   1      863.10      953.01     12.77 o 
  -2   5   1      169.39      218.92      7.76 o 
  -1   5   1     1902.07     1968.32     20.80 o 
   0   5   1      100.27      134.47      3.94 o 
   1   5   1       60.75       35.04      2.44 o 
   2   5   1      208.28      209.01      3.48 o 
   3   5   1      343.99      324.37      5.58 o 
   4   5   1    15437.32    16061.21     48.97 o 
   5   5   1      149.56      213.83      5.86 o 
   6   5   1      817.70      881.14     10.91 o 
   7   5   1        3.41        4.62      1.51 o 
   8   5   1       42.66       51.12      3.77 o 
   9   5   1      386.31      428.32     10.42 o 
  10   5   1      501.90      657.50     13.48 o 
  11   5   1     1280.64     1236.38     19.49 o 
  12   5   1       36.15       20.78      3.84 o 
  13   5   1      145.20      161.89      8.00 o 
  14   5   1       97.64      122.66      8.25 o 
  15   5   1      161.51      155.14      8.60 o 
  16   5   1        1.14        3.46      3.82 o 
  17   5   1       28.55       28.17      6.38 o 
  18   5   1        0.80       13.11      5.66 o 
 -18   6   1        3.17        3.28      6.24 o 
 -17   6   1       35.04       29.68      5.85 o 
 -16   6   1       14.65        9.72      4.08 o 
 -15   6   1       50.59       69.93      9.14 o 
 -14   6   1       54.28       62.62      6.10 o 
 -13   6   1      199.86      230.39     10.12 o 
 -12   6   1       95.44       86.33      5.37 o 
 -11   6   1      849.94      762.05     15.28 o 
 -10   6   1       16.85       23.85      4.67 o 
  -9   6   1       67.55       74.59      4.51 o 
  -8   6   1       30.18       39.09      3.20 o 
  -7   6   1      371.42      403.50     10.53 o 
  -6   6   1      279.63      285.89      5.76 o 
  -5   6   1     1502.67     1346.44     11.03 o 
  -4   6   1       46.94       27.07      2.02 o 
  -3   6   1      513.71      527.16      7.88 o 
  -2   6   1      370.96      426.38      7.64 o 
  -1   6   1      116.27      126.65      4.20 o 
   0   6   1        0.56        2.18      1.77 o 
   1   6   1     1877.10     1810.32     17.24 o 
   2   6   1       83.40       87.57      3.40 o 
   3   6   1      696.67      721.25     12.95 o 
   4   6   1     1289.05     1161.70      9.95 o 
   5   6   1        5.29        5.82      2.29 o 
   6   6   1      537.37      509.39      8.64 o 
   7   6   1       26.85       12.86      1.90 o 
   8   6   1       23.12       16.64      2.50 o 
   9   6   1       91.05       83.08      5.07 o 
  10   6   1      224.94      216.55      7.97 o 
  11   6   1        3.35        4.30      4.55 o 
  12   6   1       56.84       66.48      6.24 o 
  13   6   1       40.94       31.52      4.04 o 
  14   6   1       24.32       38.88      5.66 o 
  15   6   1        6.09        4.55      4.53 o 
  16   6   1       59.12       70.36     10.13 o 
  17   6   1       12.52       18.17      6.37 o 
  18   6   1        0.68        4.96      4.64 o 
 -18   7   1       50.52       44.90      9.91 o 
 -17   7   1       17.39       15.23      7.49 o 
 -16   7   1       75.90       72.57      8.37 o 
 -15   7   1       10.21       14.74      3.93 o 
 -14   7   1       37.10       34.78      5.33 o 
 -13   7   1       36.49       35.07      4.81 o 
 -12   7   1      121.03       92.68      6.69 o 
 -11   7   1        1.40       -3.40      3.44 o 
 -10   7   1        3.69       -0.05      3.89 o 
  -9   7   1     1204.49     1168.57     16.91 o 
  -8   7   1        0.39       -1.68      1.86 o 
  -7   7   1       11.70       18.85      1.92 o 
  -6   7   1      530.63      521.70      7.60 o 
  -5   7   1      140.70      172.18      5.18 o 
  -4   7   1        8.83       33.21      2.11 o 
  -3   7   1      681.70      727.36      9.92 o 
  -2   7   1      295.60      369.92      7.81 o 
  -1   7   1     1942.49     1981.75     17.56 o 
   0   7   1      213.51      197.57      6.25 o 
   1   7   1      625.13      620.46     11.14 o 
   2   7   1       76.80       70.27      3.29 o 
   3   7   1       21.49       14.94      1.38 o 
   4   7   1     2177.16     2223.65     15.14 o 
   5   7   1      284.60      250.74      5.15 o 
   6   7   1      358.47      355.68      6.99 o 
   7   7   1        1.07       -1.31      1.47 o 
   8   7   1       57.78       68.57      3.70 o 
   9   7   1      163.11      154.36      6.59 o 
  10   7   1      181.80      176.30      7.92 o 
  11   7   1      204.27      202.05      9.08 o 
  12   7   1       41.27       46.54      5.72 o 
  13   7   1      573.08      588.90     18.32 o 
  14   7   1        5.77        2.93      5.43 o 
  15   7   1        1.90        1.84      4.69 o 
  16   7   1       15.71       21.63     17.34 o 
  17   7   1        0.78       13.02      6.37 o 
  18   7   1       11.16       20.23      6.61 o 
 -17   8   1       19.50       31.83      8.61 o 
 -16   8   1        0.17       -3.15      7.73 o 
 -15   8   1        4.79        4.04      4.39 o 
 -14   8   1       60.92       55.97      5.97 o 
 -13   8   1        9.57       10.44      3.78 o 
 -12   8   1       13.04       20.63      3.77 o 
 -11   8   1       11.68        8.00      3.82 o 
 -10   8   1       15.93       14.28      3.51 o 
  -9   8   1      329.49      306.95     11.95 o 
  -8   8   1       42.51       39.03      3.97 o 
  -7   8   1     1557.04     1637.43     17.40 o 
  -6   8   1        9.90       19.12      2.27 o 
  -5   8   1      109.52       88.65      3.69 o 
  -4   8   1       78.41       67.37      3.24 o 
  -3   8   1        8.90        2.47      1.94 o 
  -2   8   1       46.40       80.45      4.22 o 
  -1   8   1       22.86       25.07      3.01 o 
   0   8   1        4.39       -2.04      2.04 o 
   1   8   1     2205.63     2320.74     22.99 o 
   2   8   1      144.46      159.98      5.03 o 
   3   8   1       93.91       71.20      2.78 o 
   4   8   1      628.64      724.29     10.02 o 
   5   8   1      153.50      118.33      3.80 o 
   6   8   1      372.21      364.54      6.63 o 
   7   8   1      166.37      189.32      5.47 o 
   8   8   1      122.84       97.41      4.25 o 
   9   8   1      175.02      191.93      9.16 o 
  10   8   1      222.40      236.02     10.70 o 
  11   8   1        1.17        1.64      3.39 o 
  12   8   1      325.31      282.44     16.89 o 
  13   8   1       15.56       27.13      7.69 o 
  14   8   1       11.52        5.15      5.72 o 
  15   8   1       33.59       40.32      7.43 o 
  16   8   1        7.99       15.13      7.61 o 
  17   8   1        0.13       18.78      7.76 o 
 -17   9   1       33.57       31.52      9.66 o 
 -16   9   1       17.96       29.28      7.25 o 
 -15   9   1      125.36      121.15     10.96 o 
 -14   9   1        3.14        7.09      6.65 o 
 -13   9   1       46.19       52.49      7.19 o 
 -12   9   1       79.49       69.04      6.18 o 
 -11   9   1       11.88        8.05      2.97 o 
 -10   9   1       30.61       33.59      4.24 o 
  -9   9   1        8.94       10.10      5.45 o 
  -8   9   1       81.59       92.43      6.00 o 
  -7   9   1        9.54        3.30      2.42 o 
  -6   9   1       58.89       88.07      4.86 o 
  -5   9   1      822.62      835.54     11.45 o 
  -4   9   1        0.13        6.10      1.52 o 
  -3   9   1       94.71       77.69      3.83 o 
  -2   9   1      789.97      758.22     12.61 o 
  -1   9   1      343.90      331.57      9.48 o 
   0   9   1      176.57      238.23      8.07 o 
   1   9   1        8.70       19.53      2.55 o 
   2   9   1        1.47        4.83      1.67 o 
   3   9   1       65.12       80.42      3.37 o 
   4   9   1      354.68      390.47      7.88 o 
   5   9   1        1.97        0.07      1.36 o 
   6   9   1       33.78       42.79      2.55 o 
   7   9   1       34.13       37.36      2.78 o 
   8   9   1        8.51       10.46      2.72 o 
   9   9   1        8.99        6.39      2.62 o 
  10   9   1       13.09        6.29      3.70 o 
  11   9   1       59.80       29.70      6.11 o 
  12   9   1       66.10       61.88      9.02 o 
  13   9   1       29.09       24.88      7.60 o 
  14   9   1       21.14       37.04     10.02 o 
  15   9   1        1.53        5.14      7.37 o 
  16   9   1       31.50       51.87     11.05 o 
 -16  10   1       15.38       20.72      7.46 o 
 -15  10   1       13.12       18.31      5.27 o 
 -14  10   1       15.05       26.63      5.44 o 
 -13  10   1       92.21       98.48      8.25 o 
 -12  10   1       30.84       33.90      5.66 o 
 -11  10   1        0.15       -0.32      3.07 o 
 -10  10   1      192.30      191.02      9.56 o 
  -9  10   1       19.91       25.59      3.90 o 
  -8  10   1      115.45      124.09      6.30 o 
  -7  10   1       53.97       36.16      3.50 o 
  -6  10   1      187.39      198.55      7.31 o 
  -5  10   1       79.02       69.11      4.34 o 
  -4  10   1       14.68       15.04      2.10 o 
  -3  10   1       16.64       35.72      2.98 o 
  -2  10   1        0.02       -2.51      2.61 o 
  -1  10   1        9.57        3.83      2.35 o 
   0  10   1        0.05        3.76      2.37 o 
   1  10   1       22.45       23.55      2.71 o 
   2  10   1      253.49      256.68      7.22 o 
   3  10   1       39.85       34.96      3.05 o 
   4  10   1        1.25       -1.72      1.98 o 
   5  10   1      137.39      134.17      4.97 o 
   6  10   1        6.59       22.21      3.21 o 
   7  10   1       26.78       28.66      4.10 o 
   8  10   1        3.99        2.87      4.17 o 
   9  10   1       56.60       63.62      8.85 o 
  10  10   1       39.10       51.46      8.15 o 
  11  10   1        4.57       -1.92      4.26 o 
  12  10   1       15.89       12.28      4.80 o 
  13  10   1        1.12        0.38      4.77 o 
  14  10   1        0.94       10.48      4.48 o 
  15  10   1      119.73      157.27     11.54 o 
  16  10   1       39.48       59.16      7.42 o 
 -15  11   1       36.35       62.22      8.52 o 
 -14  11   1       25.60       40.52      6.37 o 
 -13  11   1        4.12       11.86     10.97 o 
 -12  11   1       52.33       43.12      5.96 o 
 -11  11   1        0.38        0.21      3.65 o 
 -10  11   1      100.44      105.08      7.91 o 
  -9  11   1      141.15      121.15      6.93 o 
  -8  11   1       60.20       42.75      6.33 o 
  -7  11   1      163.12      141.36      6.79 o 
  -6  11   1        6.23        7.77      2.52 o 
  -5  11   1      169.34      183.48      7.27 o 
  -4  11   1      134.36      140.89      6.29 o 
  -3  11   1       77.17       72.72      4.65 o 
  -2  11   1      140.15      126.48      6.86 o 
  -1  11   1       71.58       66.59      4.49 o 
   0  11   1       45.13       54.95      4.20 o 
   1  11   1      275.59      311.96      8.68 o 
   2  11   1       62.30       46.63      4.35 o 
   3  11   1        1.41       -0.34      2.57 o 
   4  11   1       15.81       17.31      3.43 o 
   5  11   1       63.32       64.84      6.73 o 
   6  11   1       12.05        3.04      2.95 o 
   7  11   1        9.71        7.94      4.67 o 
   8  11   1        4.56        3.35      4.43 o 
   9  11   1      404.45      387.93     16.06 o 
  10  11   1      175.97      166.04     11.04 o 
  11  11   1        8.16        5.49      3.77 o 
  12  11   1        9.54        4.94      4.04 o 
  13  11   1        3.99       10.01      4.60 o 
  14  11   1       25.58       23.84      4.99 o 
  15  11   1        0.59       14.52      5.04 o 
 -14  12   1       13.08       26.07      5.61 o 
 -13  12   1       41.39       57.36      6.99 o 
 -12  12   1        0.95        1.63      4.02 o 
 -11  12   1       47.36       61.62      7.17 o 
 -10  12   1      202.50      198.27     11.63 o 
  -9  12   1       24.99       17.88      5.09 o 
  -8  12   1       87.00       73.56      6.66 o 
  -7  12   1       10.14       12.02      4.18 o 
  -6  12   1       30.19       30.49      3.78 o 
  -5  12   1      135.57      148.81      6.39 o 
  -4  12   1       22.85       34.60      4.76 o 
  -3  12   1       18.72       15.14      2.70 o 
  -2  12   1        5.74       13.61      2.77 o 
  -1  12   1        0.01        1.46      3.61 o 
   0  12   1       11.77       14.84      4.51 o 
   1  12   1        4.62        5.27      3.06 o 
   2  12   1      119.16      100.68      6.45 o 
   3  12   1        7.09       12.70      2.85 o 
   4  12   1        0.36       -1.13      2.97 o 
   5  12   1        1.00        3.08      3.55 o 
   6  12   1       34.80       46.06      8.48 o 
   7  12   1       20.23       10.92      4.69 o 
   8  12   1       29.61       23.98      5.14 o 
   9  12   1       28.62       36.99      6.29 o 
  10  12   1        0.13       -1.80      3.84 o 
  11  12   1        0.15        3.34      5.44 o 
  12  12   1        0.58        2.32      7.08 o 
  13  12   1       16.09        6.02      4.90 o 
  14  12   1        6.04        8.24      7.33 o 
 -13  13   1        0.18        2.17      4.45 o 
 -12  13   1        9.39       18.53      6.69 o 
 -11  13   1       12.44        7.15      4.95 o 
 -10  13   1        0.77        6.47      4.71 o 
  -9  13   1        1.09        8.31      3.84 o 
  -8  13   1       31.78       33.45      6.11 o 
  -7  13   1       56.27       61.67      6.46 o 
  -6  13   1       81.42      106.57      7.88 o 
  -5  13   1        5.80        8.77      2.88 o 
  -4  13   1       18.66       14.08      3.13 o 
  -3  13   1        1.69        6.44      2.31 o 
  -2  13   1       52.50       52.14      4.52 o 
  -1  13   1      117.15      127.36      7.70 o 
   0  13   1       19.80       14.44      3.50 o 
   1  13   1       31.26       26.08      4.73 o 
   2  13   1        7.23        7.20      2.60 o 
   3  13   1        1.54       -3.51      4.11 o 
   4  13   1       48.52       25.34      6.71 o 
   5  13   1       57.57       51.84      6.64 o 
   6  13   1        0.88       -1.49      3.80 o 
   7  13   1        3.52        6.14      4.95 o 
   8  13   1      169.66      167.81     11.68 o 
   9  13   1        2.04       -0.17      4.02 o 
  10  13   1       12.82        9.92      4.79 o 
  11  13   1        8.22        6.46      4.62 o 
  12  13   1       44.28       37.49      6.54 o 
 -11  14   1       19.73       16.60      4.71 o 
 -10  14   1       12.32       14.94      4.43 o 
  -9  14   1       41.33       47.71      7.78 o 
  -8  14   1       74.63       70.18      8.46 o 
  -7  14   1       64.43       88.01      7.71 o 
  -6  14   1        0.01        0.22      3.48 o 
  -5  14   1        2.58        3.74      3.33 o 
  -4  14   1        1.78        4.78      3.51 o 
  -3  14   1        7.38        7.46      2.63 o 
  -2  14   1        2.86        6.05      3.04 o 
  -1  14   1        0.00        0.82      2.95 o 
   0  14   1        0.98       -3.24      3.29 o 
   1  14   1        1.78        0.72      4.05 o 
   2  14   1       65.10      101.24      8.86 o 
   3  14   1       12.67       11.92      5.91 o 
   4  14   1       27.10       35.62      6.10 o 
   5  14   1        1.46        1.52      4.96 o 
   6  14   1        0.45        2.30      4.38 o 
   7  14   1       12.91        5.23      4.51 o 
   8  14   1        2.47       -3.02      4.07 o 
   9  14   1       13.59       17.34      5.24 o 
  10  14   1        3.86       -1.17      6.65 o 
  11  14   1       48.46       47.36      7.92 o 
  -9  15   1        8.85        8.39      4.34 o 
  -8  15   1        0.17        9.55      4.97 o 
  -7  15   1        0.28        2.97      4.72 o 
  -6  15   1        0.00        9.37      4.27 o 
  -5  15   1       71.11       88.92      7.82 o 
  -4  15   1        6.68       12.01      4.90 o 
  -3  15   1       29.02       28.62      6.79 o 
  -2  15   1      141.85      146.66     10.74 o 
  -1  15   1       22.95       17.21      3.83 o 
   0  15   1        7.15        5.36      5.03 o 
   1  15   1       10.95       -5.35      5.94 o 
   2  15   1        1.66       -3.44      4.18 o 
   3  15   1       75.77       60.69      7.74 o 
   4  15   1        0.17        0.07      4.35 o 
   5  15   1        8.22        7.10      4.50 o 
   6  15   1        4.57        0.17      4.10 o 
   7  15   1        0.01        8.89      5.25 o 
   8  15   1       10.45       13.03     11.48 o 
   9  15   1        1.84        7.60      6.47 o 
  -7  16   1        3.01        2.78      4.18 o 
  -6  16   1        0.02        4.02      4.28 o 
  -5  16   1       57.17       68.92     10.82 o 
  -4  16   1       63.48       70.88      8.36 o 
  -3  16   1        4.94        4.48      5.51 o 
  -2  16   1       30.55       24.38     19.72 o 
  -1  16   1        6.25        4.24      6.15 o 
   0  16   1       43.30       37.11      5.96 o 
   1  16   1        0.25       -3.41      4.36 o 
   2  16   1        0.02       -0.45      4.42 o 
   3  16   1        0.30        7.57      4.47 o 
   4  16   1       19.08       15.07      4.65 o 
   5  16   1        0.35        4.20      6.32 o 
   6  16   1        0.66       -0.35      4.18 o 
   7  16   1        1.42        5.11      4.05 o 
  -3  17   1       30.49       20.48      7.19 o 
  -2  17   1        0.12       -0.81      5.97 o 
  -1  17   1       21.37       16.07      6.36 o 
   0  17   1       14.13       18.09      9.57 o 
   1  17   1        0.52       -1.88      6.87 o 
   2  17   1        6.21        5.95      4.24 o 
 -20   0   2        0.09       -2.11      3.78 o 
 -18   0   2        4.91        7.25      5.08 o 
 -16   0   2       45.38       37.45      8.89 o 
 -14   0   2        4.64        0.16     10.42 o 
 -12   0   2      177.53      193.41     10.97 o 
 -10   0   2     2082.41     2214.45     32.57 o 
  -8   0   2     1795.50     1883.81     26.86 o 
  -6   0   2     4029.30     4608.07     67.25 o 
  -4   0   2       76.31       77.31      4.12 o 
  -2   0   2     1878.65     2196.87     23.18 o 
   2   0   2    17534.77    17512.91     53.82 o 
   4   0   2     1292.31     1430.50     14.47 o 
   6   0   2     5875.75     5796.67     42.27 o 
   8   0   2     3091.08     3183.41     36.25 o 
  10   0   2       39.92       43.24      4.33 o 
  12   0   2       13.53       18.02      3.90 o 
  14   0   2      184.35      225.29     14.66 o 
  16   0   2      430.40      372.50     14.86 o 
  18   0   2        3.43        0.80      4.41 o 
 -20   1   2        2.91        9.78      3.61 o 
 -19   1   2        4.20        3.07      3.37 o 
 -18   1   2       35.99       37.86      4.14 o 
 -17   1   2        0.91        2.09      3.34 o 
 -16   1   2       11.21        9.53      3.31 o 
 -15   1   2      374.37      385.04     11.09 o 
 -14   1   2       22.49       29.79      3.51 o 
 -13   1   2       25.50       18.00      3.54 o 
 -12   1   2      989.06      975.88     17.01 o 
 -11   1   2      773.09      876.61     15.40 o 
 -10   1   2     1821.87     1960.80     21.73 o 
  -9   1   2      271.29      214.04      6.87 o 
  -8   1   2     1142.63     1423.03     16.34 o 
  -7   1   2        5.53        8.98      2.19 o 
  -6   1   2      603.93      499.22      8.48 o 
  -5   1   2      204.43      163.63      5.57 o 
  -4   1   2    18451.96    17970.47     51.08 o 
  -3   1   2     7218.62     7284.69     29.04 o 
  -2   1   2      224.40      374.45      4.98 o 
   1   1   2    10377.83    10151.92     80.86 o 
   2   1   2      545.09      556.20      4.08 o 
   3   1   2       67.26       62.70      2.72 o 
   4   1   2      536.83      503.16      6.05 o 
   5   1   2     3995.01     4249.61     20.99 o 
   6   1   2      400.95      502.52      7.92 o 
   7   1   2      638.35      688.45     10.01 o 
   8   1   2       66.77       71.45      4.14 o 
   9   1   2     1116.29     1168.94     16.72 o 
  10   1   2       65.26       54.59      4.16 o 
  11   1   2      400.06      407.67     11.16 o 
  12   1   2      301.10      275.52      9.74 o 
  13   1   2       22.76       18.03      5.61 o 
  14   1   2      247.49      245.34      7.94 o 
  15   1   2       68.49       75.56      7.25 o 
  16   1   2       98.32       89.35      6.39 o 
  17   1   2        0.71        4.80      3.38 o 
  18   1   2        5.60       15.69      4.02 o 
  19   1   2        0.50       -4.11      4.11 o 
 -20   2   2        0.24        4.65      4.67 o 
 -19   2   2        1.69        0.72      3.50 o 
 -18   2   2        6.15        4.61      3.27 o 
 -17   2   2       49.69       33.62      4.84 o 
 -16   2   2       18.49       14.66      4.12 o 
 -15   2   2       13.61       13.67      4.64 o 
 -14   2   2      276.55      296.91     10.78 o 
 -13   2   2      764.77      802.75     16.76 o 
 -12   2   2     1038.06      961.27     17.37 o 
 -11   2   2      513.95      542.38     12.15 o 
 -10   2   2        1.77        6.05      2.41 o 
  -9   2   2     2400.69     2464.99     27.98 o 
  -8   2   2     1119.31     1325.78     19.38 o 
  -7   2   2      655.43      680.55     11.42 o 
  -6   2   2     3039.66     2805.99     30.18 o 
  -5   2   2     1217.20     1268.48     14.46 o 
  -4   2   2      295.92      257.58      7.91 o 
  -3   2   2    12498.35    12238.56     48.94 o 
  -2   2   2     1665.25     1688.97     13.76 o 
  -1   2   2     4987.27     5436.42     42.06 o 
   0   2   2       39.47       54.58      1.37 o 
   1   2   2     6252.69     5878.08     50.11 o 
   2   2   2    35496.20    34576.62    286.49 o 
   3   2   2    65963.57    61475.32    135.04 o 
   4   2   2      231.58      244.14      4.69 o 
   5   2   2      486.13      553.46      7.69 o 
   6   2   2      258.90      223.89      7.05 o 
   7   2   2     2323.11     2120.36     19.52 o 
   8   2   2       10.39       -0.94      1.65 o 
   9   2   2      182.68      164.37      6.44 o 
  10   2   2       12.20       24.39      3.43 o 
  11   2   2      135.90      138.47      6.61 o 
  12   2   2       32.85       26.19      4.09 o 
  13   2   2      264.45      301.98      9.41 o 
  14   2   2        8.55       10.30      3.76 o 
  15   2   2      134.01      163.37      7.75 o 
  16   2   2        0.01        7.72      3.34 o 
  17   2   2       39.15       36.89      4.53 o 
  18   2   2       13.21       32.99      5.67 o 
  19   2   2       25.19       24.98      6.44 o 
 -19   3   2       14.49        9.37      4.38 o 
 -18   3   2      142.18      151.56     11.01 o 
 -17   3   2       25.51       40.15      5.48 o 
 -16   3   2        0.72       -0.60      3.42 o 
 -15   3   2       10.77        3.07      6.14 o 
 -14   3   2        0.59        5.27      6.30 o 
 -13   3   2      934.55      929.31     16.43 o 
 -12   3   2       36.85       82.48      6.11 o 
 -11   3   2        0.95        3.43      2.59 o 
 -10   3   2      282.72      272.06      8.44 o 
  -9   3   2     3019.82     3150.66     24.25 o 
  -8   3   2       26.99       39.19      3.60 o 
  -7   3   2      235.85      177.11      5.11 o 
  -6   3   2      701.60      671.07      9.02 o 
  -5   3   2      152.61      193.55      4.47 o 
  -4   3   2     4306.45     4270.66     21.09 o 
  -3   3   2     1118.77     1203.69      8.92 o 
  -2   3   2     4655.56     4373.49     29.48 o 
  -1   3   2     6882.80     7149.67     24.14 o 
   0   3   2    12257.97    11900.72    108.16 o 
   1   3   2    36353.32    35597.31    300.35 o 
   2   3   2    93168.02    89597.12    234.73 o 
   3   3   2     3261.58     3678.41     17.31 o 
   4   3   2       10.90       23.33      1.93 o 
   5   3   2      741.42      685.99     14.07 o 
   6   3   2       33.03       12.54      2.77 o 
   7   3   2      113.46      147.63      5.41 o 
   8   3   2      378.10      293.37      7.94 o 
   9   3   2      527.09      571.35     11.70 o 
  10   3   2        8.61        5.66      2.23 o 
  11   3   2       85.65       82.45      4.30 o 
  12   3   2      206.15      200.59      8.37 o 
  13   3   2        0.76       -1.20      6.95 o 
  14   3   2       15.41        7.83      3.30 o 
  15   3   2       83.61       60.58      5.58 o 
  16   3   2        5.73        7.96      2.77 o 
  17   3   2       74.38       84.78      6.48 o 
  18   3   2      340.20      331.44     14.12 o 
  19   3   2        1.19        7.77      4.79 o 
 -19   4   2        0.44        2.22      4.34 o 
 -18   4   2        2.39        9.64      4.64 o 
 -17   4   2        1.65       -2.21      5.62 o 
 -16   4   2        5.77        4.90      4.04 o 
 -15   4   2      172.39      177.80      8.84 o 
 -14   4   2       41.73       44.31      4.84 o 
 -13   4   2      426.60      499.22     13.56 o 
 -12   4   2      227.50      261.49     12.59 o 
 -11   4   2     2909.12     3004.64     28.73 o 
 -10   4   2      448.12      500.47      9.68 o 
  -9   4   2       66.63       68.62      3.62 o 
  -8   4   2       43.75       63.84      3.33 o 
  -7   4   2     1863.21     1776.78     16.18 o 
  -6   4   2     2390.01     2373.34     20.15 o 
  -5   4   2      153.05      189.79      4.75 o 
  -4   4   2     2223.35     2139.76     10.98 o 
  -3   4   2     1068.41     1030.55     10.76 o 
  -2   4   2     2200.99     1854.26     13.56 o 
  -1   4   2     2604.42     2924.24     17.83 o 
   0   4   2      150.71      178.68      3.53 o 
   1   4   2      621.88      572.53      6.18 o 
   2   4   2    23569.83    23525.60    111.21 o 
   3   4   2     6184.32     6475.73     29.78 o 
   4   4   2    13003.17    13574.25     89.49 o 
   5   4   2     9181.52     9917.95     33.81 o 
   6   4   2      321.00      250.15     12.12 o 
   7   4   2       11.02       16.67      1.37 o 
   8   4   2        0.51        2.92      1.23 o 
   9   4   2       25.85       20.11      2.02 o 
  10   4   2        1.12        2.14      1.43 o 
  11   4   2     1456.32     1364.11     20.27 o 
  12   4   2        0.10        0.79      3.62 o 
  13   4   2        3.68        6.80      3.79 o 
  14   4   2        5.88        0.36      2.84 o 
  15   4   2        4.67        5.21      3.06 o 
  16   4   2        3.50       10.84      3.36 o 
  17   4   2       44.82       43.76      6.11 o 
  18   4   2       49.96       51.87      9.19 o 
  19   4   2        0.02        7.26      6.39 o 
 -19   5   2       38.44       36.95      6.51 o 
 -18   5   2       13.76       16.09      5.30 o 
 -17   5   2       54.64       73.83      8.08 o 
 -16   5   2       31.75       28.14      5.27 o 
 -15   5   2        1.47        0.86      4.02 o 
 -14   5   2       43.06       44.23      6.20 o 
 -13   5   2        0.30        5.59      2.97 o 
 -12   5   2     1168.03     1088.24     17.86 o 
 -11   5   2      959.72      898.16     14.98 o 
 -10   5   2     3487.47     3397.20     28.78 o 
  -9   5   2      108.34      126.17      5.22 o 
  -8   5   2        0.09       -1.55      1.61 o 
  -7   5   2      264.09      301.81      5.75 o 
  -6   5   2     1227.12     1258.88     10.69 o 
  -5   5   2      354.09      448.16      7.11 o 
  -4   5   2     1933.71     1743.33     14.23 o 
  -3   5   2        0.57       -1.49      1.49 o 
  -2   5   2      760.31      785.28      8.82 o 
  -1   5   2     2135.10     2207.82     14.19 o 
   0   5   2       37.76       19.66      1.56 o 
   1   5   2      296.97      416.95      6.20 o 
   2   5   2      488.81      674.44      6.39 o 
   3   5   2        0.22        1.44      1.81 o 
   4   5   2     8383.42     8420.41     35.47 o 
   5   5   2     1276.89     1074.94     11.99 o 
   6   5   2      381.45      430.82      7.82 o 
   7   5   2      211.35      198.63      5.74 o 
   8   5   2      224.18      202.17      6.86 o 
   9   5   2      246.49      270.42      8.33 o 
  10   5   2      215.41      212.32      7.91 o 
  11   5   2       91.61      135.78      6.73 o 
  12   5   2      282.98      274.13      9.88 o 
  13   5   2      480.71      499.99     13.71 o 
  14   5   2        4.10        0.97      4.62 o 
  15   5   2       27.37       32.18      5.67 o 
  16   5   2       49.09       55.43      7.45 o 
  17   5   2       13.53       24.25      8.24 o 
  18   5   2        2.25       -2.22      6.65 o 
 -18   6   2      163.22      169.36     11.97 o 
 -17   6   2       18.94       27.35      5.81 o 
 -16   6   2       24.21       23.30      5.29 o 
 -15   6   2       33.49       46.86      6.53 o 
 -14   6   2        2.39       12.08      3.79 o 
 -13   6   2       22.50       26.97      4.18 o 
 -12   6   2      815.95      830.46     18.23 o 
 -11   6   2     1008.75     1005.59     15.89 o 
 -10   6   2       35.48       45.38      3.92 o 
  -9   6   2     1036.17      941.99     13.63 o 
  -8   6   2      516.94      555.40      8.50 o 
  -7   6   2     1059.97     1119.38     13.84 o 
  -6   6   2      101.48       84.15      3.52 o 
  -5   6   2      198.79      171.89      3.46 o 
  -4   6   2      182.19      211.22      4.87 o 
  -3   6   2      164.85      136.87      4.24 o 
  -2   6   2      184.01      179.30      5.08 o 
  -1   6   2      157.80       93.41      3.84 o 
   0   6   2     3478.40     3304.16     19.73 o 
   1   6   2     9572.62     9288.17     44.57 o 
   2   6   2      529.32      473.41      6.94 o 
   3   6   2     9259.64    10024.42     47.46 o 
   4   6   2     3768.66     4224.45     21.21 o 
   5   6   2      436.44      440.44      8.18 o 
   6   6   2       29.30       31.13      2.74 o 
   7   6   2       37.22       20.30      2.54 o 
   8   6   2      475.76      465.58      9.28 o 
   9   6   2      334.16      303.13      8.93 o 
  10   6   2        1.10        0.03      2.75 o 
  11   6   2       44.70       34.04      3.46 o 
  12   6   2       38.74       35.22      3.93 o 
  13   6   2      144.47      141.15      7.66 o 
  14   6   2       15.33       12.04      5.51 o 
  15   6   2       19.35       13.88      5.96 o 
  16   6   2       14.50       12.95      6.48 o 
  17   6   2       92.85       86.45      9.21 o 
  18   6   2        4.35       22.21      6.96 o 
 -18   7   2       48.08       38.37      8.58 o 
 -17   7   2        0.50       -0.28      4.40 o 
 -16   7   2      132.38      167.42     11.59 o 
 -15   7   2        1.24        4.07      3.80 o 
 -14   7   2        5.82       18.22      4.54 o 
 -13   7   2      495.62      496.71     15.12 o 
 -12   7   2       21.21       21.97      3.89 o 
 -11   7   2        0.09        2.33      3.68 o 
 -10   7   2      156.12      138.02      7.62 o 
  -9   7   2      300.84      276.63      9.96 o 
  -8   7   2      277.55      258.06      9.06 o 
  -7   7   2      962.49      950.71     23.14 o 
  -6   7   2       18.54       17.44      2.08 o 
  -5   7   2      234.04      215.02      5.41 o 
  -4   7   2        0.32        5.08      1.67 o 
  -3   7   2      410.64      422.98      7.74 o 
  -2   7   2      406.56      332.50      6.71 o 
  -1   7   2      558.30      678.03      9.33 o 
   0   7   2       24.25       32.40      2.59 o 
   1   7   2      369.22      333.90      6.79 o 
   2   7   2        0.87       23.44      2.11 o 
   3   7   2        3.67        2.69      3.35 o 
   4   7   2     2956.23     2939.69     16.84 o 
   5   7   2        4.62        3.37      1.28 o 
   6   7   2      205.94      239.84      5.93 o 
   7   7   2        1.54       -1.55      1.55 o 
   8   7   2       35.29       28.49      3.07 o 
   9   7   2       66.67       49.78      3.94 o 
  10   7   2      235.85      216.97      8.15 o 
  11   7   2      344.42      291.65      9.87 o 
  12   7   2       31.78       13.98      3.94 o 
  13   7   2      136.94      127.38     11.80 o 
  14   7   2        2.71        7.08      4.80 o 
  15   7   2       41.14       41.92      8.26 o 
  16   7   2        4.88        9.18      4.84 o 
  17   7   2        1.11       11.60      5.90 o 
 -17   8   2        0.12       -1.00      5.69 o 
 -16   8   2        3.96        6.36      4.68 o 
 -15   8   2       37.11       37.08      5.25 o 
 -14   8   2       57.35       75.59      6.73 o 
 -13   8   2      103.78      121.01      8.06 o 
 -12   8   2       80.43       77.28      6.56 o 
 -11   8   2       29.14       13.02      3.36 o 
 -10   8   2      410.98      464.73     13.58 o 
  -9   8   2      139.64      139.21      7.36 o 
  -8   8   2       44.13       50.00      3.96 o 
  -7   8   2      673.68      675.30     14.51 o 
  -6   8   2      297.80      262.60      6.49 o 
  -5   8   2        0.14        1.52      1.21 o 
  -4   8   2      206.39      172.71      4.87 o 
  -3   8   2      818.12      786.28     11.21 o 
  -2   8   2      426.90      546.73      9.22 o 
  -1   8   2      340.99      445.14      8.11 o 
   0   8   2      325.42      378.87      7.94 o 
   1   8   2      588.49      632.05     10.00 o 
   2   8   2        3.45        0.05      1.34 o 
   3   8   2      311.52      373.69      8.65 o 
   4   8   2       29.77       26.93      2.22 o 
   5   8   2       21.35       34.92      2.23 o 
   6   8   2      321.57      314.12      6.19 o 
   7   8   2       31.76       33.42      2.32 o 
   8   8   2      287.10      215.61      6.25 o 
   9   8   2       83.27       67.70      3.71 o 
  10   8   2       69.78       47.74      8.98 o 
  11   8   2      113.60      103.14     10.45 o 
  12   8   2        7.00        7.82      5.53 o 
  13   8   2        0.00        3.62      4.94 o 
  14   8   2       52.66       55.84      8.65 o 
  15   8   2        0.02       -3.50      8.54 o 
  16   8   2       33.52       61.27      8.59 o 
  17   8   2       49.65       87.43     11.65 o 
 -17   9   2       24.08       17.63     14.56 o 
 -16   9   2       76.11       79.31      9.41 o 
 -15   9   2       28.87       23.72      6.26 o 
 -14   9   2        2.57       -1.61      3.39 o 
 -13   9   2        3.88        4.56      3.47 o 
 -12   9   2        0.05       -0.59      3.11 o 
 -11   9   2       54.47       47.17      4.59 o 
 -10   9   2       19.24       16.79      3.21 o 
  -9   9   2        0.53       -0.39      2.89 o 
  -8   9   2      845.10      765.35     22.30 o 
  -7   9   2      160.96      125.76      6.14 o 
  -6   9   2       60.69       74.64      4.75 o 
  -5   9   2      201.65      245.43      7.12 o 
  -4   9   2      238.12      235.86      5.66 o 
  -3   9   2       55.95       36.88      2.71 o 
  -2   9   2       13.21        9.07      2.05 o 
  -1   9   2       74.14       82.09      4.37 o 
   0   9   2      103.30      117.20      4.95 o 
   1   9   2      120.76      140.30      5.17 o 
   2   9   2       43.46       55.72      3.25 o 
   3   9   2      251.78      314.05      7.85 o 
   4   9   2       84.56      109.93      4.78 o 
   5   9   2       73.08       93.36      3.98 o 
   6   9   2        1.07        2.71      2.04 o 
   7   9   2        0.57       -1.62      1.62 o 
   8   9   2      430.78      384.02     11.34 o 
   9   9   2        4.01        1.38      4.00 o 
  10   9   2        0.76       -3.42      3.93 o 
  11   9   2       27.45       25.36      4.71 o 
  12   9   2        1.24       13.17      6.24 o 
  13   9   2       28.31       19.56     14.60 o 
  14   9   2       12.12       20.39      7.26 o 
  15   9   2        1.57       -5.61      5.61 o 
  16   9   2       12.90       28.17      8.35 o 
 -16  10   2        3.07       16.89      7.77 o 
 -15  10   2       72.44       67.46      8.49 o 
 -14  10   2        5.14       11.12      4.70 o 
 -13  10   2       33.19       31.93      5.41 o 
 -12  10   2        0.99        3.10      3.96 o 
 -11  10   2       36.47       33.71      4.10 o 
 -10  10   2       73.65       54.94      5.74 o 
  -9  10   2       25.77       36.93      4.29 o 
  -8  10   2      164.97      160.22      6.55 o 
  -7  10   2      182.57      163.34      6.39 o 
  -6  10   2      105.31       86.78      4.70 o 
  -5  10   2        0.40        2.59      2.18 o 
  -4  10   2       12.40       11.01      2.84 o 
  -3  10   2      183.20      204.83      6.00 o 
  -2  10   2       20.36       24.04      2.90 o 
  -1  10   2      301.64      325.68      8.67 o 
   0  10   2      835.96      776.09     12.98 o 
   1  10   2       70.37       62.56      3.83 o 
   2  10   2      235.64      235.05      6.83 o 
   3  10   2       40.79       48.21      3.56 o 
   4  10   2      103.68      100.71      5.00 o 
   5  10   2       15.49       17.24      2.65 o 
   6  10   2        0.11        4.21      1.98 o 
   7  10   2        2.85        0.91      4.11 o 
   8  10   2      181.67      213.70     11.52 o 
   9  10   2        1.65        3.27      3.75 o 
  10  10   2      242.00      205.37     11.56 o 
  11  10   2        8.00        6.44      3.79 o 
  12  10   2        6.67        7.91      4.24 o 
  13  10   2       73.12       90.46      8.95 o 
  14  10   2        1.12        3.35      4.66 o 
  15  10   2       13.51       21.83      6.41 o 
 -15  11   2        3.73        0.68      5.17 o 
 -14  11   2        1.59        2.35      4.12 o 
 -13  11   2       13.37       24.02      4.78 o 
 -12  11   2      140.39      139.92      9.51 o 
 -11  11   2        4.86        3.38      4.54 o 
 -10  11   2        0.04        4.02      3.18 o 
  -9  11   2      302.09      288.03     10.34 o 
  -8  11   2      148.44      150.04      6.65 o 
  -7  11   2        0.04        1.69      2.34 o 
  -6  11   2      392.00      364.41      9.54 o 
  -5  11   2      341.34      315.31      8.73 o 
  -4  11   2      257.44      226.68      7.32 o 
  -3  11   2        8.38        9.35      3.25 o 
  -2  11   2       13.05       21.76      3.00 o 
  -1  11   2      429.41      377.62      9.84 o 
   0  11   2      554.41      533.86     11.40 o 
   1  11   2       15.28       15.73      2.86 o 
   2  11   2       15.90        5.61      2.22 o 
   3  11   2       16.32        4.20      2.04 o 
   4  11   2        5.91        1.53      2.08 o 
   5  11   2        3.69        3.50      4.62 o 
   6  11   2       77.79       67.54      9.77 o 
   7  11   2      140.44      115.11      8.77 o 
   8  11   2       20.41       13.45      5.06 o 
   9  11   2      276.23      293.80     14.06 o 
  10  11   2        9.53        7.53      3.72 o 
  11  11   2       16.26       15.81      6.33 o 
  12  11   2        0.45        5.22      4.21 o 
  13  11   2        0.03        4.89      4.29 o 
  14  11   2       13.26       18.28      5.36 o 
  15  11   2       18.69       18.38      5.09 o 
 -14  12   2       16.02       25.41      5.40 o 
 -13  12   2        3.81        1.95      3.55 o 
 -12  12   2       18.02       23.31      5.11 o 
 -11  12   2       30.44       34.52      5.33 o 
 -10  12   2       13.71        9.27      4.60 o 
  -9  12   2       35.09       40.13      4.74 o 
  -8  12   2       13.28        4.36      3.10 o 
  -7  12   2       12.20       10.14      2.96 o 
  -6  12   2        0.40       13.21      3.19 o 
  -5  12   2      211.29      245.64      8.18 o 
  -4  12   2        3.54        3.92      3.20 o 
  -3  12   2       26.39       34.34      3.37 o 
  -2  12   2      261.70      272.46      9.02 o 
  -1  12   2       55.99       49.62      4.12 o 
   0  12   2      162.23      171.58      8.18 o 
   1  12   2      294.02      290.57     10.54 o 
   2  12   2       35.52       31.12      4.25 o 
   3  12   2        1.34        5.25      3.46 o 
   4  12   2       34.81       32.61      5.47 o 
   5  12   2        4.86       -2.72      4.07 o 
   6  12   2      131.19      137.77      9.78 o 
   7  12   2      145.06      130.33      9.65 o 
   8  12   2       24.54       20.68      5.14 o 
   9  12   2       13.35       16.23      5.10 o 
  10  12   2        3.13        3.86      4.24 o 
  11  12   2        4.81        0.59      4.80 o 
  12  12   2        0.71       -0.33      3.86 o 
  13  12   2        1.38        7.62      4.99 o 
 -13  13   2        7.68       11.99      4.50 o 
 -12  13   2        0.46       -1.33      4.15 o 
 -11  13   2        2.09        6.55      4.97 o 
 -10  13   2        4.80       14.93      4.41 o 
  -9  13   2       22.53       22.70      4.73 o 
  -8  13   2       83.35       68.13      6.85 o 
  -7  13   2      139.47      155.05      8.10 o 
  -6  13   2      119.88      134.72      7.38 o 
  -5  13   2       22.57       39.00      4.47 o 
  -4  13   2        6.61       10.42      3.66 o 
  -3  13   2        2.89        1.85      2.32 o 
  -2  13   2       21.74       27.50      4.98 o 
  -1  13   2        2.90        3.86      2.84 o 
   0  13   2       15.64       10.09      4.37 o 
   1  13   2      107.28      115.40      7.39 o 
   2  13   2      107.24       88.21      8.05 o 
   3  13   2        0.82        0.05      3.89 o 
   4  13   2       39.80       33.57      5.33 o 
   5  13   2      114.34      130.30      9.76 o 
   6  13   2        2.36        5.07      4.14 o 
   7  13   2        2.91        0.37      3.73 o 
   8  13   2        0.00        2.03      4.39 o 
   9  13   2       49.04       47.09      6.77 o 
  10  13   2        0.51       -4.70      7.05 o 
  11  13   2       55.45       43.22      6.99 o 
  12  13   2       11.06        9.89      5.03 o 
 -11  14   2        8.37        7.26      4.12 o 
 -10  14   2       90.92       78.56      7.77 o 
  -9  14   2       18.46       22.22      5.39 o 
  -8  14   2        5.58       14.45      4.50 o 
  -7  14   2       20.32       21.16      4.76 o 
  -6  14   2      114.37      110.57      8.20 o 
  -5  14   2       25.16       26.51      4.10 o 
  -4  14   2       71.33       57.17      5.38 o 
  -3  14   2        6.51        6.45      3.58 o 
  -2  14   2       16.84       10.90      3.82 o 
  -1  14   2       55.94       57.69      5.60 o 
   0  14   2        1.30       -4.10      4.10 o 
   1  14   2       36.55       27.74      5.19 o 
   2  14   2       13.44       23.73      5.78 o 
   3  14   2        0.05        3.19      4.16 o 
   4  14   2       28.02       37.74      5.72 o 
   5  14   2       14.77       24.91      5.37 o 
   6  14   2       37.84       36.51      7.38 o 
   7  14   2        9.02       -2.07      4.68 o 
   8  14   2        1.73       -4.64      4.64 o 
   9  14   2        9.29        2.80      4.35 o 
  10  14   2        5.95       -3.15      4.20 o 
  11  14   2        2.28        7.00      4.83 o 
 -10  15   2       24.13       20.84      5.01 o 
  -9  15   2        6.01        8.14      5.59 o 
  -8  15   2        0.12        3.94      4.01 o 
  -7  15   2        0.34        5.07      3.83 o 
  -6  15   2       14.30       13.29      4.25 o 
  -5  15   2       22.51       22.15      6.45 o 
  -4  15   2       16.06       29.12      8.07 o 
  -3  15   2       10.14       11.91      3.82 o 
  -2  15   2        6.04       23.36      4.64 o 
  -1  15   2        1.34       -0.37      4.07 o 
   0  15   2       29.84       33.37      6.10 o 
   1  15   2      149.05      153.09     15.25 o 
   2  15   2        0.66        5.44      4.35 o 
   3  15   2       14.09        6.85      5.02 o 
   4  15   2       52.85       55.58      7.33 o 
   5  15   2       86.66       68.43      7.76 o 
   6  15   2       11.30       10.80      5.15 o 
   7  15   2        1.06       -0.75      3.99 o 
   8  15   2        0.10        3.37      7.51 o 
   9  15   2        3.61        9.70      4.97 o 
  -7  16   2        4.64        9.24      4.20 o 
  -6  16   2       10.88       10.22      5.24 o 
  -5  16   2        4.27        6.75      4.92 o 
  -4  16   2       11.01       31.85      7.90 o 
  -3  16   2        9.78       21.59      7.55 o 
  -2  16   2        7.78       12.27      6.42 o 
  -1  16   2        0.18        2.20      3.81 o 
   0  16   2        1.03        1.11      4.52 o 
   1  16   2       49.01       50.76      7.02 o 
   2  16   2        0.93       -2.67      4.41 o 
   3  16   2        9.61        8.90      5.36 o 
   4  16   2        0.27        5.21      4.34 o 
   5  16   2        8.32       25.84      6.25 o 
   6  16   2        6.38       14.96      5.39 o 
  -3  17   2       33.28       14.76      6.41 o 
  -2  17   2        1.54        0.08      8.04 o 
  -1  17   2       10.57       14.07      8.31 o 
   0  17   2        0.58        3.85      5.84 o 
   1  17   2        2.00        1.72      4.42 o 
   2  17   2        3.85       -0.37      5.55 o 
 -19   0   3        1.07       -5.30      5.30 o 
 -17   0   3        1.87        2.46      4.56 o 
 -15   0   3      433.38      420.52     18.32 o 
 -13   0   3     1223.89     1233.56     28.56 o 
 -11   0   3      282.51      252.03     11.89 o 
  -9   0   3        1.17        2.98      2.65 o 
  -7   0   3       38.84       32.29      3.84 o 
  -5   0   3     1470.29     1298.57     26.86 o 
  -3   0   3      225.72      316.98     10.96 o 
  -1   0   3     1022.14      849.23     19.32 o 
   1   0   3    14588.84    15510.68     56.99 o 
   3   0   3     3260.29     3597.89     17.77 o 
   5   0   3      299.47      248.82      8.26 o 
   7   0   3     4412.97     4888.48     42.01 o 
   9   0   3       15.06       15.00      3.71 o 
  11   0   3       48.80       65.76      6.91 o 
  13   0   3        4.95        4.83      3.68 o 
  15   0   3      739.54      789.94     26.03 o 
  17   0   3       11.40        7.77      5.43 o 
  19   0   3       21.28       30.73     11.05 o 
 -20   1   3        2.71        3.61      4.23 o 
 -19   1   3       24.42       21.59      3.78 o 
 -18   1   3        9.97        2.46      3.15 o 
 -17   1   3        0.81       -4.25      4.25 o 
 -16   1   3       56.20       73.24      6.08 o 
 -15   1   3        0.01       -4.82      4.82 o 
 -14   1   3      154.28      126.23      8.44 o 
 -13   1   3      126.61      121.35      7.90 o 
 -12   1   3      105.34      134.57      7.56 o 
 -11   1   3      118.45      119.04      6.01 o 
 -10   1   3        7.03       -2.46      2.63 o 
  -9   1   3      196.52      192.87      7.91 o 
  -8   1   3      261.10      222.71      8.09 o 
  -7   1   3     4862.56     5346.13     36.40 o 
  -6   1   3      449.12      362.69      8.97 o 
  -5   1   3     4464.45     4312.14     28.10 o 
  -4   1   3       70.24       94.86      4.11 o 
  -3   1   3    27318.02    26477.11    470.58 o 
  -2   1   3      640.57      595.53      9.49 o 
  -1   1   3    12722.42    12107.11     61.08 o 
   0   1   3     5005.90     5042.34     29.46 o 
   1   1   3     3070.84     3159.06     17.07 o 
   2   1   3       34.09       41.80      1.42 o 
   3   1   3     3942.55     3689.56     30.77 o 
   4   1   3     2578.49     2247.33     17.32 o 
   5   1   3       53.23       88.41      2.88 o 
   6   1   3      664.67      798.58      8.99 o 
   7   1   3       31.15       29.00      2.65 o 
   8   1   3      187.16      180.21      5.55 o 
   9   1   3       45.39       58.73      3.60 o 
  10   1   3       77.06       70.29      4.03 o 
  11   1   3        3.34        7.69      2.12 o 
  12   1   3       90.85       83.38      5.03 o 
  13   1   3      184.67      181.27      8.35 o 
  14   1   3      101.63       72.98      5.66 o 
  15   1   3      128.70      151.23      8.42 o 
  16   1   3      204.83      191.98      9.89 o 
  17   1   3       22.90       10.56      3.44 o 
  18   1   3        1.83       -3.81      6.49 o 
  19   1   3       11.40       21.76      6.00 o 
 -20   2   3        2.88       -1.53      4.71 o 
 -19   2   3        7.74        1.57      3.11 o 
 -18   2   3        8.63        7.43      4.00 o 
 -17   2   3       15.81       10.11      3.19 o 
 -16   2   3      142.27      155.20      8.73 o 
 -15   2   3      140.64      153.90      8.25 o 
 -14   2   3     1020.17     1002.85     19.52 o 
 -13   2   3       11.84        9.16      3.71 o 
 -12   2   3      224.79      213.22     10.06 o 
 -11   2   3      703.18      753.51     17.52 o 
 -10   2   3       27.71       15.96      3.10 o 
  -9   2   3      222.37      227.97      9.02 o 
  -8   2   3      664.59      683.41     16.15 o 
  -7   2   3      238.28      245.43      7.98 o 
  -6   2   3     1032.60     1311.38     14.95 o 
  -5   2   3     2861.01     2936.55     20.80 o 
  -4   2   3      331.42      286.19      6.12 o 
  -3   2   3     2048.45     2141.70     14.94 o 
  -2   2   3     8790.86     8919.11     41.02 o 
  -1   2   3     1662.77     1760.18      8.27 o 
   0   2   3      481.31      414.13      6.65 o 
   1   2   3       16.20       34.40      1.34 o 
   2   2   3     9159.18     8850.81     23.02 o 
   3   2   3    16646.19    17666.26    127.15 o 
   4   2   3        3.48       16.29      1.43 o 
   5   2   3     5069.83     5114.81     22.04 o 
   6   2   3     1109.20     1253.09     12.84 o 
   7   2   3     3330.88     3610.11     23.40 o 
   8   2   3     2815.86     2827.31     22.11 o 
   9   2   3     1238.74     1251.49     15.59 o 
  10   2   3       12.30        8.76      2.32 o 
  11   2   3       58.34       51.95      4.41 o 
  12   2   3      313.63      290.62      8.73 o 
  13   2   3       71.36       63.19      4.01 o 
  14   2   3        4.51        2.40      4.16 o 
  15   2   3       50.96       44.71      4.76 o 
  16   2   3       48.82       22.82      5.64 o 
  17   2   3       73.90       83.79      7.49 o 
  18   2   3       47.16       57.77      6.68 o 
  19   2   3        5.00        5.33      4.77 o 
 -20   3   3       18.72       27.85      5.48 o 
 -19   3   3       20.36       20.43      5.39 o 
 -18   3   3       29.08       39.48      6.83 o 
 -17   3   3       68.03       74.09      6.16 o 
 -16   3   3       58.25       55.82      5.28 o 
 -15   3   3       22.13       22.12      3.93 o 
 -14   3   3       58.44       53.69      5.27 o 
 -13   3   3      182.07      205.86      8.81 o 
 -12   3   3        0.00       -3.24      3.24 o 
 -11   3   3      147.36      120.98      6.15 o 
 -10   3   3      308.99      303.83     17.73 o 
  -9   3   3     1209.12     1309.99     18.49 o 
  -8   3   3       46.43       70.86      4.34 o 
  -7   3   3     1160.39     1080.94     14.99 o 
  -6   3   3      547.13      634.79     10.86 o 
  -5   3   3      957.00     1047.19     13.05 o 
  -4   3   3     4076.80     3708.25     25.95 o 
  -3   3   3     3971.71     4126.75     19.01 o 
  -2   3   3     6312.85     6000.35     20.00 o 
  -1   3   3     5864.10     6193.51     26.81 o 
   0   3   3      713.33      593.03      5.14 o 
   1   3   3    13071.39    13183.14     69.86 o 
   2   3   3    55116.85    55544.07    553.10 o 
   3   3   3     2708.13     2443.08     18.82 o 
   4   3   3     5343.59     5815.44     23.27 o 
   5   3   3      357.45      322.31      6.14 o 
   6   3   3      912.98      844.96     10.59 o 
   7   3   3      223.06      258.46      7.02 o 
   8   3   3      106.49       99.74      4.85 o 
   9   3   3        1.05        8.62      2.71 o 
  10   3   3      196.05      194.27      6.84 o 
  11   3   3        5.58        4.35      2.27 o 
  12   3   3      230.06      191.88      8.31 o 
  13   3   3       15.39       17.25      3.18 o 
  14   3   3       12.45       14.24      3.84 o 
  15   3   3        0.00        0.18      4.40 o 
  16   3   3       33.21       33.11      7.53 o 
  17   3   3      209.44      227.87     11.48 o 
  18   3   3        1.12       23.83      6.02 o 
  19   3   3        0.02        6.68      6.15 o 
 -19   4   3        0.57       -0.14      4.39 o 
 -18   4   3      131.06      136.51     11.01 o 
 -17   4   3        5.68       10.22      5.01 o 
 -16   4   3        1.51        3.95      6.80 o 
 -15   4   3        2.49       -3.28      3.28 o 
 -14   4   3       27.69       25.49      3.94 o 
 -13   4   3       11.30       18.13      3.48 o 
 -12   4   3      133.43      116.75      9.07 o 
 -11   4   3      948.62      937.99     15.07 o 
 -10   4   3      202.40      222.72      7.10 o 
  -9   4   3      118.22      124.58      5.01 o 
  -8   4   3        0.04        3.14      1.70 o 
  -7   4   3      220.60      226.53      6.13 o 
  -6   4   3     1805.94     1756.41     14.38 o 
  -5   4   3      344.81      403.67      5.43 o 
  -4   4   3      455.43      592.62      9.59 o 
  -3   4   3     6131.69     6226.53     25.04 o 
  -2   4   3      326.75      293.71      5.55 o 
  -1   4   3      693.64      982.15      9.30 o 
   0   4   3      926.87      801.08     12.05 o 
   1   4   3      756.06      704.75      7.53 o 
   2   4   3     1258.66     1094.04      9.76 o 
   3   4   3     3738.47     3472.46     15.70 o 
   4   4   3     7458.94     7778.38     28.02 o 
   5   4   3      437.64      395.83      6.97 o 
   6   4   3       17.91       26.19      2.12 o 
   7   4   3      474.47      477.50      8.69 o 
   8   4   3        0.81        4.78      1.86 o 
   9   4   3       26.54       27.94      3.02 o 
  10   4   3        6.95       11.17      2.52 o 
  11   4   3      477.57      416.44     10.40 o 
  12   4   3      947.17      982.12     16.60 o 
  13   4   3       12.38        5.26      2.62 o 
  14   4   3      139.20      139.28      7.75 o 
  15   4   3      121.99      108.08      7.30 o 
  16   4   3      101.29      108.56      9.23 o 
  17   4   3       53.53       66.19      7.09 o 
  18   4   3       16.06       38.59      6.37 o 
 -19   5   3        8.03       12.28      5.34 o 
 -18   5   3       22.51       30.49      6.32 o 
 -17   5   3       15.56       14.56      4.63 o 
 -16   5   3       24.68       18.96      5.13 o 
 -15   5   3       36.96       57.64      7.15 o 
 -14   5   3        0.02        1.25      3.44 o 
 -13   5   3        0.34        1.95      3.94 o 
 -12   5   3      508.40      562.82     12.35 o 
 -11   5   3     1374.97     1372.80     26.08 o 
 -10   5   3      382.96      438.49      9.93 o 
  -9   5   3        0.93        1.31      1.72 o 
  -8   5   3       45.08       55.47      3.31 o 
  -7   5   3     1286.78     1272.76     13.28 o 
  -6   5   3      299.78      351.41      5.46 o 
  -5   5   3      782.69      937.16     13.59 o 
  -4   5   3      842.80      914.69     14.58 o 
  -3   5   3      367.35      414.94      7.53 o 
  -2   5   3     1505.98     1528.48     17.77 o 
  -1   5   3     2276.22     2416.94     25.14 o 
   0   5   3        0.02        1.45      1.10 o 
   1   5   3      411.74      439.87      8.11 o 
   2   5   3       41.17       19.36      1.31 o 
   3   5   3      205.22      169.18      3.52 o 
   4   5   3      597.18      560.30      8.27 o 
   5   5   3     5310.86     5949.66     33.08 o 
   6   5   3       76.67       84.20      3.61 o 
   7   5   3       37.77       30.01      2.48 o 
   8   5   3        1.46        4.36      2.07 o 
   9   5   3       12.36        8.01      2.21 o 
  10   5   3      264.47      277.74      8.95 o 
  11   5   3        2.75       -1.42      2.32 o 
  12   5   3       40.64       55.17      4.39 o 
  13   5   3        6.76        4.08      2.46 o 
  14   5   3        0.79        1.18      3.25 o 
  15   5   3        0.00        0.92      3.37 o 
  16   5   3       70.51       86.99      8.55 o 
  17   5   3       83.35      101.98     12.07 o 
  18   5   3       17.36       25.09      7.16 o 
 -19   6   3       39.85       62.30      8.52 o 
 -18   6   3        0.01       -5.03      5.03 o 
 -17   6   3        2.34        1.11      4.70 o 
 -16   6   3      212.90      241.92     13.33 o 
 -15   6   3        0.34        2.81      5.69 o 
 -14   6   3      135.12      111.55      8.79 o 
 -13   6   3       22.57       14.80      3.35 o 
 -12   6   3       27.23       26.37      4.20 o 
 -11   6   3      661.22      711.02     18.03 o 
 -10   6   3       95.85      105.64      7.24 o 
  -9   6   3        0.29        0.45      2.44 o 
  -8   6   3       18.73       11.38      1.50 o 
  -7   6   3      667.28      794.36      8.65 o 
  -6   6   3     1540.79     1643.13     19.92 o 
  -5   6   3        2.56        4.68      2.46 o 
  -4   6   3     2808.32     3111.16     22.61 o 
  -3   6   3      103.79      116.21      3.68 o 
  -2   6   3      435.16      381.65      6.73 o 
  -1   6   3      232.02      262.13      6.44 o 
   0   6   3      353.92      346.48      8.39 o 
   1   6   3      187.85      274.14      8.11 o 
   2   6   3        5.38        0.87      1.28 o 
   3   6   3     4351.83     4233.75     20.88 o 
   4   6   3     3882.40     3488.93     19.14 o 
   5   6   3      785.66      917.28     11.35 o 
   6   6   3     2930.08     3065.89     21.66 o 
   7   6   3      183.63      203.75      6.03 o 
   8   6   3        2.72        0.39      1.54 o 
   9   6   3        2.46        4.06      2.25 o 
  10   6   3      110.25      115.95      6.07 o 
  11   6   3      215.26      267.98     11.61 o 
  12   6   3       77.35       57.27      6.12 o 
  13   6   3        5.15        7.59      3.34 o 
  14   6   3      100.00       80.37      6.68 o 
  15   6   3        0.19       14.50      5.30 o 
  16   6   3       12.01       18.96     13.34 o 
  17   6   3        5.99       30.08      8.63 o 
  18   6   3        8.83       16.22      6.43 o 
 -18   7   3        0.16       -3.34      4.32 o 
 -17   7   3        0.40       -2.47      3.99 o 
 -16   7   3       30.72       24.11      5.63 o 
 -15   7   3       24.91       20.98      5.04 o 
 -14   7   3      143.45      169.71      9.53 o 
 -13   7   3       99.27      105.75      7.48 o 
 -12   7   3        5.37        3.89      3.09 o 
 -11   7   3       44.58       54.88      6.35 o 
 -10   7   3       28.82       59.47      6.33 o 
  -9   7   3      110.32      103.34      6.76 o 
  -8   7   3      268.04      304.02      9.90 o 
  -7   7   3       10.93       32.42      3.80 o 
  -6   7   3       34.01       22.82      2.94 o 
  -5   7   3      756.17      622.34     12.31 o 
  -4   7   3       37.35       62.97      2.47 o 
  -3   7   3      153.74      141.24      5.44 o 
  -2   7   3      203.23      125.50      4.22 o 
  -1   7   3      306.27      225.56      5.43 o 
   0   7   3      310.92      299.25      6.13 o 
   1   7   3       24.68       19.14      1.92 o 
   2   7   3      575.31      707.14     17.41 o 
   3   7   3      401.01      439.19      9.82 o 
   4   7   3      244.56      296.28      5.31 o 
   5   7   3      199.75      202.80      4.51 o 
   6   7   3      609.90      630.23     10.07 o 
   7   7   3       84.37      132.45      4.65 o 
   8   7   3       34.27       31.88      3.14 o 
   9   7   3       59.40       42.06      3.49 o 
  10   7   3      221.36      185.62      9.59 o 
  11   7   3        0.47        1.11      3.61 o 
  12   7   3        0.01       -3.40      3.77 o 
  13   7   3       25.85       25.13      6.97 o 
  14   7   3      119.86      112.07      9.68 o 
  15   7   3       15.92       11.01      4.72 o 
  16   7   3        7.14       10.34      8.81 o 
  17   7   3       34.11       48.57     10.06 o 
 -18   8   3       17.11       15.55      6.81 o 
 -17   8   3       47.01       46.67      6.94 o 
 -16   8   3       18.26       15.38      5.13 o 
 -15   8   3       10.61       10.60      4.26 o 
 -14   8   3        0.01        2.64      4.01 o 
 -13   8   3       52.14       68.35      6.66 o 
 -12   8   3      108.79      111.35      7.41 o 
 -11   8   3       79.46       86.36      6.43 o 
 -10   8   3       89.21      101.78      7.14 o 
  -9   8   3      228.71      258.21     10.77 o 
  -8   8   3       15.64       27.83      3.50 o 
  -7   8   3      471.17      469.22     10.98 o 
  -6   8   3      279.30      309.77      8.74 o 
  -5   8   3      229.97      221.78      4.76 o 
  -4   8   3       96.24      144.65      4.05 o 
  -3   8   3        2.39        2.29      1.48 o 
  -2   8   3      292.69      266.30      6.51 o 
  -1   8   3      108.95      103.62      4.10 o 
   0   8   3     1001.93      901.70     12.24 o 
   1   8   3      229.58      222.64      5.98 o 
   2   8   3        2.91        7.31      2.88 o 
   3   8   3      167.81      117.58      4.08 o 
   4   8   3       65.24       75.99      3.44 o 
   5   8   3      104.28       97.22      3.39 o 
   6   8   3       34.23       29.01      2.55 o 
   7   8   3       54.64       46.62      3.18 o 
   8   8   3      160.81      155.24      6.24 o 
   9   8   3       54.41       29.77      3.13 o 
  10   8   3       74.80       59.24      6.82 o 
  11   8   3       17.01        1.66      5.53 o 
  12   8   3      179.12      175.56     13.69 o 
  13   8   3        0.68        7.50      5.34 o 
  14   8   3       40.46       58.57      7.93 o 
  15   8   3        0.02        1.97      4.76 o 
  16   8   3        3.56        5.50      6.60 o 
  17   8   3        0.06       -5.66     10.60 o 
 -17   9   3        0.01        1.11     15.23 o 
 -16   9   3       50.62       78.15      9.44 o 
 -15   9   3       17.28       15.28      4.32 o 
 -14   9   3        0.59       -1.03      3.35 o 
 -13   9   3       37.46       40.03      5.40 o 
 -12   9   3        0.00        4.92      3.36 o 
 -11   9   3      192.74      179.66      8.30 o 
 -10   9   3        8.21        8.39      3.78 o 
  -9   9   3       47.32       32.93      4.58 o 
  -8   9   3      177.57      181.43      7.57 o 
  -7   9   3        4.65        5.96      5.72 o 
  -6   9   3       16.54       21.04      3.39 o 
  -5   9   3       58.91       82.82      4.38 o 
  -4   9   3      577.66      524.66     10.78 o 
  -3   9   3       39.82       47.27      2.91 o 
  -2   9   3      362.43      453.07      8.93 o 
  -1   9   3       37.68       44.12      3.03 o 
   0   9   3      837.62      968.65     13.60 o 
   1   9   3       39.04       49.28      3.16 o 
   2   9   3      127.24      106.76      5.43 o 
   3   9   3        6.60       -0.88      1.56 o 
   4   9   3       29.62       48.33      3.37 o 
   5   9   3     1450.89     1324.15     14.67 o 
   6   9   3      112.16      102.43      5.24 o 
   7   9   3       35.65       42.41      3.90 o 
   8   9   3      168.67      139.85      6.11 o 
   9   9   3       91.96      106.42      6.67 o 
  10   9   3        4.35       -6.11      6.11 o 
  11   9   3       13.32        5.61      4.71 o 
  12   9   3       67.00       59.88      6.98 o 
  13   9   3        2.82        7.61      8.27 o 
  14   9   3       45.63       54.21      7.55 o 
  15   9   3        9.00        8.87      5.27 o 
  16   9   3       10.45       20.12      6.02 o 
 -16  10   3       61.29       73.15      9.74 o 
 -15  10   3       12.45       16.93      6.39 o 
 -14  10   3       61.59       61.48      5.89 o 
 -13  10   3        3.53        1.04      3.16 o 
 -12  10   3       18.74       13.57      3.53 o 
 -11  10   3       15.63       10.94      3.95 o 
 -10  10   3       31.65       30.65      4.93 o 
  -9  10   3        5.51        1.79      3.00 o 
  -8  10   3      101.34       71.48      4.83 o 
  -7  10   3      643.25      657.47     12.61 o 
  -6  10   3       21.41        6.28      2.75 o 
  -5  10   3       49.20       45.14      3.61 o 
  -4  10   3        0.46       -1.26      2.01 o 
  -3  10   3       11.81       21.27      2.42 o 
  -2  10   3      959.03      957.68     13.87 o 
  -1  10   3       37.96       38.94      3.29 o 
   0  10   3      589.28      620.85     13.67 o 
   1  10   3       36.39       27.77      2.80 o 
   2  10   3       30.82       39.04      3.90 o 
   3  10   3       88.52       87.06      4.50 o 
   4  10   3      126.61       94.12      4.84 o 
   5  10   3       67.77       64.39      4.93 o 
   6  10   3        4.55        8.09      3.15 o 
   7  10   3        2.75        1.85      3.86 o 
   8  10   3       25.99       29.85      5.27 o 
   9  10   3       48.17       50.37      6.47 o 
  10  10   3        4.64        1.67      4.33 o 
  11  10   3        1.25       -1.21      3.76 o 
  12  10   3       19.18       20.11      5.04 o 
  13  10   3        8.64        8.38      5.77 o 
  14  10   3        5.36        7.84      3.73 o 
  15  10   3       48.39       46.12      7.69 o 
 -15  11   3        1.80        6.77      7.10 o 
 -14  11   3       36.86       46.19      6.34 o 
 -13  11   3        9.05       14.31      4.41 o 
 -12  11   3        5.01        1.85      3.02 o 
 -11  11   3        0.61       -0.44      3.17 o 
 -10  11   3       12.01        4.63      2.99 o 
  -9  11   3        1.13        1.90      2.63 o 
  -8  11   3       31.94       32.85      3.67 o 
  -7  11   3       69.84       70.84      4.68 o 
  -6  11   3      243.82      250.74      8.13 o 
  -5  11   3      205.51      240.84     11.51 o 
  -4  11   3        6.81       -2.40      2.46 o 
  -3  11   3       24.18        9.36      3.61 o 
  -2  11   3        2.47       -0.07      2.16 o 
  -1  11   3       31.52       12.22      2.35 o 
   0  11   3       71.70       87.80      4.79 o 
   1  11   3      511.15      534.66     13.33 o 
   2  11   3        2.85        6.68      2.66 o 
   3  11   3      314.17      349.00     13.60 o 
   4  11   3       43.70       60.73      4.95 o 
   5  11   3       23.19       20.63      3.43 o 
   6  11   3       47.60       37.70      5.57 o 
   7  11   3      281.25      306.58     13.78 o 
   8  11   3       31.10       26.14      5.67 o 
   9  11   3        3.76       13.12      5.06 o 
  10  11   3        0.55        1.02      3.73 o 
  11  11   3       11.58       20.46      5.23 o 
  12  11   3       48.21       59.15      7.82 o 
  13  11   3        0.31        0.36      4.71 o 
  14  11   3        4.41       -4.97      4.97 o 
 -14  12   3       85.37       83.62      8.27 o 
 -13  12   3       20.10       25.33      5.32 o 
 -12  12   3        6.97        4.12      5.09 o 
 -11  12   3        4.50       10.20      4.07 o 
 -10  12   3       44.00       43.08      5.00 o 
  -9  12   3       20.98       24.07      4.57 o 
  -8  12   3       36.55       27.64      3.47 o 
  -7  12   3       19.29       32.32      3.63 o 
  -6  12   3       27.99       32.31      3.58 o 
  -5  12   3       15.85       20.24      3.23 o 
  -4  12   3      394.37      347.01      9.50 o 
  -3  12   3      125.42      108.10      5.46 o 
  -2  12   3        4.74        1.72      2.65 o 
  -1  12   3       13.02       29.70      3.40 o 
   0  12   3       27.54       16.59      3.04 o 
   1  12   3      109.40      110.89      6.66 o 
   2  12   3      455.93      459.82     16.20 o 
   3  12   3      388.27      438.95     13.21 o 
   4  12   3      147.90      121.00      7.13 o 
   5  12   3        8.77        7.08      3.63 o 
   6  12   3       51.25       35.11      5.91 o 
   7  12   3        2.82       -1.85      3.46 o 
   8  12   3        0.07       13.33      5.02 o 
   9  12   3        4.79        8.88      4.47 o 
  10  12   3       75.36       84.27      8.38 o 
  11  12   3        0.30        3.56      6.21 o 
  12  12   3        5.44        0.88      4.55 o 
  13  12   3        1.09        1.76      5.92 o 
 -13  13   3        0.31        5.02      4.23 o 
 -12  13   3        6.63        4.08      4.06 o 
 -11  13   3        1.88        7.20      3.93 o 
 -10  13   3       31.91       41.29      5.78 o 
  -9  13   3       18.36       27.75      5.00 o 
  -8  13   3       67.57       72.67      6.01 o 
  -7  13   3       16.99       12.47      3.35 o 
  -6  13   3       32.86       32.35      3.84 o 
  -5  13   3       41.05       26.80      3.56 o 
  -4  13   3       89.88      102.84      6.35 o 
  -3  13   3       61.06       57.57      4.49 o 
  -2  13   3      123.86      148.18      7.23 o 
  -1  13   3      366.19      413.97     13.19 o 
   0  13   3       15.92       13.56      5.36 o 
   1  13   3        2.50       -0.65      3.45 o 
   2  13   3       25.18       19.76      5.12 o 
   3  13   3       27.34       37.58      7.86 o 
   4  13   3       40.26       41.07      6.15 o 
   5  13   3       93.99       77.63      7.78 o 
   6  13   3       76.82       67.00      7.79 o 
   7  13   3        1.87       -1.85      4.35 o 
   8  13   3        1.73        7.30      4.09 o 
   9  13   3        1.81        4.02      4.47 o 
  10  13   3        1.51        5.83      4.74 o 
  11  13   3        0.52       -0.90      7.39 o 
  12  13   3        0.16       -3.48      5.67 o 
 -11  14   3        2.14       -1.45      4.19 o 
 -10  14   3       15.86       13.33      4.36 o 
  -9  14   3        1.48        0.71      3.42 o 
  -8  14   3        9.21        3.33      3.85 o 
  -7  14   3       55.51       75.53      7.10 o 
  -6  14   3       97.87       89.21      6.48 o 
  -5  14   3      113.61      119.83      7.27 o 
  -4  14   3       87.97      104.51      6.60 o 
  -3  14   3       18.43       25.91      4.18 o 
  -2  14   3       44.04       63.02      5.46 o 
  -1  14   3       25.68       17.97      4.85 o 
   0  14   3        0.14       -1.18      4.08 o 
   1  14   3        0.02        6.14      7.76 o 
   2  14   3        0.86        6.65      4.11 o 
   3  14   3        4.36        1.65      4.50 o 
   4  14   3        2.42        8.84      4.10 o 
   5  14   3       54.39       33.56      7.37 o 
   6  14   3        4.88        5.18      4.54 o 
   7  14   3        3.12       11.74      4.50 o 
   8  14   3       10.20       11.71      4.59 o 
   9  14   3        2.29        2.07      4.32 o 
  10  14   3        0.45        1.58      5.19 o 
  -9  15   3        9.50       13.10      5.27 o 
  -8  15   3        2.07       -4.38      4.38 o 
  -7  15   3       62.25       68.18      8.08 o 
  -6  15   3        2.04        0.41      6.34 o 
  -5  15   3       57.63       60.28      6.39 o 
  -4  15   3      103.18      109.15      8.10 o 
  -3  15   3       34.44       52.51      7.33 o 
  -2  15   3       12.57       20.15      4.94 o 
  -1  15   3       16.16       16.65      4.71 o 
   0  15   3        0.43       -4.30      4.30 o 
   1  15   3       65.88       69.83      7.93 o 
   2  15   3       18.00       11.26      5.61 o 
   3  15   3        7.31       11.77      6.82 o 
   4  15   3        0.08        6.99      4.60 o 
   5  15   3        1.49        7.35      4.49 o 
   6  15   3       28.98       45.89      7.05 o 
   7  15   3        0.07       -4.05      4.05 o 
   8  15   3        0.01        0.65      4.60 o 
   9  15   3        9.01       14.61      6.69 o 
  -7  16   3        5.92        7.82      4.55 o 
  -6  16   3      101.43       87.64      9.71 o 
  -5  16   3        0.73        0.26      8.98 o 
  -4  16   3       18.51       23.06     12.35 o 
  -3  16   3       20.09       27.96      8.32 o 
  -2  16   3        0.11        4.50      3.72 o 
  -1  16   3        2.37        0.11      3.81 o 
   0  16   3       83.65      105.00     12.45 o 
   1  16   3       47.79       47.13      7.13 o 
   2  16   3        4.34       -1.52      5.04 o 
   3  16   3        7.37       12.47      5.07 o 
   4  16   3        4.10       -4.05      6.75 o 
   5  16   3        0.39        1.02      4.32 o 
   6  16   3        1.71        1.29      9.61 o 
  -2  17   3       43.14       28.92     10.02 o 
  -1  17   3        0.28       10.74     10.11 o 
   0  17   3        0.08       -3.33      4.49 o 
   1  17   3       15.79       18.39      5.35 o 
 -20   0   4        4.34       -8.15     10.92 o 
 -18   0   4        1.99       -4.70      4.70 o 
 -16   0   4      214.39      205.30     21.02 o 
 -14   0   4     1815.60     1885.64     55.44 o 
 -12   0   4       33.55       27.63      4.68 o 
 -10   0   4      111.95      129.49     12.44 o 
  -8   0   4     2135.99     2358.78     46.00 o 
  -6   0   4     4572.67     4597.25     55.80 o 
  -4   0   4     5996.75     6146.50     55.35 o 
  -2   0   4       89.65       83.29      5.75 o 
   0   0   4    40586.05    38427.08     80.91 o 
   2   0   4      567.67      556.02      7.26 o 
   4   0   4     1670.53     1725.81     19.93 o 
   6   0   4     1641.44     1639.32     23.11 o 
   8   0   4      283.96      342.47     12.18 o 
  10   0   4      384.59      333.28     13.76 o 
  12   0   4      196.09      135.17      9.83 o 
  14   0   4        0.70       -2.64      3.74 o 
  16   0   4       54.42       45.08      8.76 o 
  18   0   4        0.58       13.57      9.34 o 
 -20   1   4       27.32       39.73      5.49 o 
 -19   1   4        4.53        0.08      3.50 o 
 -18   1   4        0.00        1.33      3.91 o 
 -17   1   4       32.54       17.28      4.66 o 
 -16   1   4        0.12       -0.95      4.50 o 
 -15   1   4       21.09       42.55      7.29 o 
 -14   1   4       18.00        1.92      4.93 o 
 -13   1   4      233.94      238.54     10.78 o 
 -12   1   4      837.27      808.26     19.07 o 
 -11   1   4      221.48      159.94      8.30 o 
 -10   1   4      906.95      951.34     18.51 o 
  -9   1   4      792.46      989.71     18.03 o 
  -8   1   4      306.13      383.44     11.39 o 
  -7   1   4     6126.10     6901.22     42.18 o 
  -6   1   4     4023.26     4105.09     30.53 o 
  -5   1   4     4045.43     3833.03     33.67 o 
  -4   1   4    12170.99    12519.17     56.41 o 
  -3   1   4      893.28      946.46     14.56 o 
  -2   1   4     8970.99     8837.73     40.64 o 
  -1   1   4     1042.44     1125.13     10.43 o 
   0   1   4     3488.13     3485.63     13.63 o 
   1   1   4     5674.65     5789.83     19.36 o 
   2   1   4     1678.89     1772.37     12.68 o 
   3   1   4     1614.46     1611.26     11.20 o 
   4   1   4     2505.03     2607.46     19.54 o 
   5   1   4     7171.74     6934.88     25.66 o 
   6   1   4     4653.13     4941.08     27.08 o 
   7   1   4      871.54      889.56     11.57 o 
   8   1   4       26.83       28.93      2.77 o 
   9   1   4      821.09      946.76     15.16 o 
  10   1   4       92.38       81.58      5.04 o 
  11   1   4      131.18      136.84      6.67 o 
  12   1   4       63.88       70.22      5.22 o 
  13   1   4        3.34        1.50      3.17 o 
  14   1   4       66.39       72.31      5.75 o 
  15   1   4       76.44       89.38      6.54 o 
  16   1   4        6.76        7.54      3.31 o 
  17   1   4        0.49        0.67      5.90 o 
  18   1   4        3.07       15.70      5.08 o 
  19   1   4        0.19       -1.61      6.42 o 
 -20   2   4        0.70        3.58      4.33 o 
 -19   2   4        4.18        3.79      7.71 o 
 -18   2   4        1.18        0.29      3.85 o 
 -17   2   4       18.60       18.53      5.86 o 
 -16   2   4       65.95       79.28      7.11 o 
 -15   2   4      146.20      135.25      9.18 o 
 -14   2   4        0.34       -3.60      4.14 o 
 -13   2   4      148.76      114.40      8.48 o 
 -12   2   4      409.29      449.37     14.37 o 
 -11   2   4        0.69        1.58      3.06 o 
 -10   2   4        0.04       -0.75      2.84 o 
  -9   2   4     1959.60     2068.90     26.52 o 
  -8   2   4     5048.69     5623.63     41.43 o 
  -7   2   4     6700.73     7466.53     44.84 o 
  -6   2   4     1260.17     1263.84     17.53 o 
  -5   2   4       49.76       41.92      2.82 o 
  -4   2   4     1040.51     1170.72     19.14 o 
  -3   2   4     1602.76     1712.19     18.23 o 
  -2   2   4     1955.73     1749.32      9.35 o 
  -1   2   4       50.47       55.69      2.36 o 
   0   2   4     2597.43     2697.47     19.94 o 
   1   2   4      147.37      192.28      3.75 o 
   2   2   4      110.94      163.51      3.55 o 
   3   2   4      525.75      620.45     14.65 o 
   4   2   4       94.55      207.67      4.07 o 
   5   2   4     1527.00     1667.65     14.50 o 
   6   2   4      771.68      762.08      8.95 o 
   7   2   4      364.49      462.76      7.54 o 
   8   2   4     2941.30     3158.64     20.76 o 
   9   2   4       45.71       55.97      3.27 o 
  10   2   4       90.88      113.25      4.71 o 
  11   2   4       51.52       36.56      3.84 o 
  12   2   4       22.00       20.38      3.23 o 
  13   2   4      529.60      547.13     18.01 o 
  14   2   4      165.60      150.32      9.47 o 
  15   2   4        0.18       -4.02      4.02 o 
  16   2   4        7.22        2.05      4.16 o 
  17   2   4       34.74       38.84      6.60 o 
  18   2   4       29.83       37.84      6.94 o 
 -20   3   4        7.93        7.89      9.21 o 
 -19   3   4        3.07       -4.03      4.89 o 
 -18   3   4        7.50        3.21      4.11 o 
 -17   3   4       95.22      118.97      8.52 o 
 -16   3   4       69.11       59.88      5.99 o 
 -15   3   4       52.87       54.92      5.22 o 
 -14   3   4      110.59       88.18      6.31 o 
 -13   3   4      550.86      502.67     13.53 o 
 -12   3   4       97.43      101.31      8.18 o 
 -11   3   4      101.37       80.32      6.28 o 
 -10   3   4       56.33       52.30      5.19 o 
  -9   3   4     1039.40     1100.76     19.94 o 
  -8   3   4      697.73      837.90     14.22 o 
  -7   3   4        0.00       26.16      2.86 o 
  -6   3   4     1884.69     2114.25     20.10 o 
  -5   3   4        4.09        3.94      2.37 o 
  -4   3   4      218.57      188.30      5.33 o 
  -3   3   4     4646.16     4663.85     24.03 o 
  -2   3   4        2.94        3.25      0.76 o 
  -1   3   4      784.52      862.36      6.82 o 
   0   3   4     5647.79     5669.84     26.52 o 
   1   3   4     1869.19     1639.19     12.52 o 
   2   3   4     2246.39     2091.32     12.51 o 
   3   3   4     8332.55     8168.30     27.04 o 
   4   3   4       99.54      154.31      4.09 o 
   5   3   4       17.93       37.87      1.98 o 
   6   3   4      545.81      531.16      7.95 o 
   7   3   4      261.57      208.79      5.47 o 
   8   3   4      874.58      868.95     12.65 o 
   9   3   4        3.15        2.73      1.61 o 
  10   3   4        9.32       10.29      3.11 o 
  11   3   4        2.92        0.73      1.98 o 
  12   3   4       20.15       23.97      3.03 o 
  13   3   4      190.12      198.38      7.72 o 
  14   3   4        9.82       13.28      6.53 o 
  15   3   4       55.65       58.02      6.84 o 
  16   3   4       28.85       30.44      5.78 o 
  17   3   4        7.05       17.82      5.95 o 
  18   3   4       26.76       33.76      6.83 o 
 -19   4   4        0.46        1.58      5.14 o 
 -18   4   4       44.58       41.23      6.43 o 
 -17   4   4      111.92      113.99      9.78 o 
 -16   4   4       35.60       25.23      4.83 o 
 -15   4   4      244.88      244.41     11.00 o 
 -14   4   4      131.76      105.45      6.11 o 
 -13   4   4       13.76        3.63      2.59 o 
 -12   4   4      323.85      378.80     11.05 o 
 -11   4   4      260.65      260.09      8.86 o 
 -10   4   4      861.06      773.44     12.89 o 
  -9   4   4      178.59      161.69      5.71 o 
  -8   4   4       32.69       34.56      3.32 o 
  -7   4   4        2.36        4.62      2.06 o 
  -6   4   4      383.67      339.55      8.37 o 
  -5   4   4      539.67      643.31      9.14 o 
  -4   4   4     1958.57     1545.55     13.51 o 
  -3   4   4      519.16      594.22      7.45 o 
  -2   4   4      259.42      319.45      5.47 o 
  -1   4   4     2539.83     2778.79     13.79 o 
   0   4   4     5508.21     5998.97     37.09 o 
   1   4   4      488.19      456.24      5.02 o 
   2   4   4      920.23      947.64      9.28 o 
   3   4   4      976.91      853.66      7.89 o 
   4   4   4     3366.51     3795.90     28.95 o 
   5   4   4     4521.64     4521.54     21.53 o 
   6   4   4     1194.26     1326.20     12.73 o 
   7   4   4      102.68      130.75      4.40 o 
   8   4   4      188.63      229.07      6.18 o 
   9   4   4      141.30      166.61      6.06 o 
  10   4   4      113.70      110.82      5.26 o 
  11   4   4       52.69       45.62      3.94 o 
  12   4   4      263.87      269.07      8.94 o 
  13   4   4      290.37      253.07      9.03 o 
  14   4   4       13.16        8.44      3.26 o 
  15   4   4        2.45        4.29      4.26 o 
  16   4   4       12.38       25.59      6.04 o 
  17   4   4        0.23       15.31      6.71 o 
  18   4   4        5.69        4.66      5.74 o 
 -19   5   4        4.23        5.58      5.05 o 
 -18   5   4        5.48        8.44      8.17 o 
 -17   5   4        4.11        0.58      3.81 o 
 -16   5   4       94.06       89.35      8.59 o 
 -15   5   4      104.95      133.74     11.70 o 
 -14   5   4      111.71       94.19      8.15 o 
 -13   5   4      280.22      267.42     12.38 o 
 -12   5   4        1.49        0.45      3.54 o 
 -11   5   4      412.64      417.85      9.45 o 
 -10   5   4     1058.81      963.92     13.35 o 
  -9   5   4        1.69        6.37      1.80 o 
  -8   5   4        0.28        2.66      1.49 o 
  -7   5   4        0.89        2.22      1.00 o 
  -6   5   4      160.91      137.33      3.36 o 
  -5   5   4     2057.62     2045.47     16.95 o 
  -4   5   4      343.30      276.15      5.64 o 
  -3   5   4      124.36      101.58      3.86 o 
  -2   5   4      263.68      270.30      5.46 o 
  -1   5   4     3283.98     3713.68     16.98 o 
   0   5   4     3136.26     2758.23     19.68 o 
   1   5   4      122.46      123.29      3.03 o 
   2   5   4      592.89      690.45      9.86 o 
   3   5   4     2773.11     3344.68     37.39 o 
   4   5   4     2748.15     2579.37     15.06 o 
   5   5   4     6079.23     5958.37     37.13 o 
   6   5   4      203.65      284.56      7.20 o 
   7   5   4      435.55      465.88      8.81 o 
   8   5   4       22.76       13.95      2.09 o 
   9   5   4       33.22       29.36      2.87 o 
  10   5   4      253.00      196.49      7.22 o 
  11   5   4        2.07       11.88      3.02 o 
  12   5   4        0.01        1.08      2.28 o 
  13   5   4        1.79       -1.93      3.11 o 
  14   5   4       14.60       14.16      3.88 o 
  15   5   4       19.18       18.22      5.06 o 
  16   5   4       32.73       34.18      9.01 o 
  17   5   4       14.04       30.67      6.33 o 
  18   5   4        3.21        9.25      6.79 o 
 -19   6   4        0.45        3.90      9.03 o 
 -18   6   4       10.76       -0.23      4.17 o 
 -17   6   4        7.47       -0.79      4.54 o 
 -16   6   4       59.48       70.03      7.85 o 
 -15   6   4       33.69       40.45      6.32 o 
 -14   6   4       21.45       21.98      5.38 o 
 -13   6   4       69.18       71.77      6.49 o 
 -12   6   4      152.50      148.73      9.34 o 
 -11   6   4      896.43      833.21     17.75 o 
 -10   6   4      333.77      344.60     11.37 o 
  -9   6   4      105.90       88.10      4.45 o 
  -8   6   4        2.74        0.20      2.06 o 
  -7   6   4      340.03      370.17      8.01 o 
  -6   6   4        4.93       20.40      2.22 o 
  -5   6   4       49.90       54.55      3.40 o 
  -4   6   4     1121.13     1143.42     14.13 o 
  -3   6   4     1065.63     1037.91     10.98 o 
  -2   6   4      600.29      581.67      9.10 o 
  -1   6   4      768.54      804.75      7.98 o 
   0   6   4        0.43        2.66      1.29 o 
   1   6   4      180.55      220.17      5.29 o 
   2   6   4     1499.96     1369.35     10.48 o 
   3   6   4      144.48      209.30      9.34 o 
   4   6   4     1117.21     1126.51     10.83 o 
   5   6   4     3116.52     2739.86     21.84 o 
   6   6   4      310.82      280.69      6.73 o 
   7   6   4      457.37      527.88      9.60 o 
   8   6   4       24.70       14.89      3.21 o 
   9   6   4       22.78       18.65      2.18 o 
  10   6   4      171.77      156.85      7.87 o 
  11   6   4       14.83       15.60      3.98 o 
  12   6   4       48.61       24.90      3.93 o 
  13   6   4       19.41       11.85      4.32 o 
  14   6   4        0.13        0.80      3.39 o 
  15   6   4       40.17       33.09      5.05 o 
  16   6   4        6.45       22.91     16.44 o 
  17   6   4        0.57        9.03      6.43 o 
 -18   7   4        1.66       -0.31      5.33 o 
 -17   7   4        9.64        9.85      7.55 o 
 -16   7   4       41.80       37.23      6.29 o 
 -15   7   4       52.39       40.13      6.14 o 
 -14   7   4      121.53      126.88      8.23 o 
 -13   7   4       92.86       88.75      7.03 o 
 -12   7   4      113.09       99.11      6.85 o 
 -11   7   4      176.53      165.74      8.37 o 
 -10   7   4        7.15       18.93      4.66 o 
  -9   7   4      915.46      914.86     17.76 o 
  -8   7   4     1001.56      958.91     17.42 o 
  -7   7   4        1.84        1.61      2.09 o 
  -6   7   4        2.24        2.80      2.07 o 
  -5   7   4       27.19       17.91      2.43 o 
  -4   7   4      756.33      761.43     12.05 o 
  -3   7   4      308.29      288.12      6.14 o 
  -2   7   4     1093.18     1067.79     12.75 o 
  -1   7   4      761.24      733.59      8.21 o 
   0   7   4       29.52        7.32      1.73 o 
   1   7   4     3207.72     3474.11     25.04 o 
   2   7   4       67.35       53.90      3.38 o 
   3   7   4      739.32      664.26      8.82 o 
   4   7   4     2159.70     1867.79     15.04 o 
   5   7   4       52.34       48.95      2.72 o 
   6   7   4      753.91      743.83     10.22 o 
   7   7   4     1058.66     1018.09     21.21 o 
   8   7   4      148.98      110.91      8.21 o 
   9   7   4        6.45        2.45      2.67 o 
  10   7   4       24.51       21.90      3.92 o 
  11   7   4      107.77      104.21      6.83 o 
  12   7   4        6.06       -0.56      3.06 o 
  13   7   4       34.50       23.55      4.39 o 
  14   7   4        0.32        4.04      4.88 o 
  15   7   4        7.94        0.24      4.71 o 
  16   7   4       29.02       51.79      7.95 o 
  17   7   4        0.65        3.19      5.88 o 
 -18   8   4       37.66       48.05     10.73 o 
 -17   8   4        4.12        2.60      4.29 o 
 -16   8   4      148.80      158.06     11.51 o 
 -15   8   4        3.65        0.12      4.14 o 
 -14   8   4       54.72       37.04      6.56 o 
 -13   8   4       76.21       82.27      6.98 o 
 -12   8   4       35.18       38.02      5.06 o 
 -11   8   4        0.62       -3.88      3.88 o 
 -10   8   4      694.96      651.66     16.21 o 
  -9   8   4     1883.87     1922.37     26.56 o 
  -8   8   4      561.48      553.48     12.59 o 
  -7   8   4      638.45      600.23     12.46 o 
  -6   8   4      522.27      543.47     11.56 o 
  -5   8   4       87.71       86.86      4.34 o 
  -4   8   4      399.37      353.81      5.78 o 
  -3   8   4      220.96      181.53      5.21 o 
  -2   8   4      588.71      513.49     15.18 o 
  -1   8   4     1453.84     1402.46     14.60 o 
   0   8   4      118.59       92.90      3.76 o 
   1   8   4      511.22      466.53     10.07 o 
   2   8   4      106.06       83.66      3.65 o 
   3   8   4      532.76      564.26      8.86 o 
   4   8   4        0.25       -1.04      1.47 o 
   5   8   4      905.55      958.78     15.50 o 
   6   8   4     2274.35     2241.03     26.84 o 
   7   8   4      218.99      185.20      6.92 o 
   8   8   4       51.18       48.47      3.89 o 
   9   8   4      389.55      340.23      9.62 o 
  10   8   4       19.78       19.15      3.59 o 
  11   8   4        6.13        1.89      6.04 o 
  12   8   4       10.79        5.20      4.53 o 
  13   8   4        8.68       10.39      5.31 o 
  14   8   4        0.07       10.00      4.70 o 
  15   8   4       32.06       32.50      6.43 o 
  16   8   4        3.57       16.73      5.95 o 
 -17   9   4       29.54       16.33      7.16 o 
 -16   9   4       56.48       38.51      9.88 o 
 -15   9   4        7.08        8.07      5.16 o 
 -14   9   4        9.41       10.37      4.33 o 
 -13   9   4       12.50       20.58      4.45 o 
 -12   9   4        4.35        2.78      3.20 o 
 -11   9   4      255.76      245.39      9.68 o 
 -10   9   4      454.36      393.81     11.70 o 
  -9   9   4      494.16      536.27     13.23 o 
  -8   9   4       21.48        5.06      3.67 o 
  -7   9   4      305.50      262.47      8.83 o 
  -6   9   4     1047.43     1031.09     14.95 o 
  -5   9   4      147.49      152.28      5.84 o 
  -4   9   4      113.39      119.71      5.05 o 
  -3   9   4       32.98       53.32      3.14 o 
  -2   9   4      172.30      155.18      5.43 o 
  -1   9   4      336.84      356.28      7.86 o 
   0   9   4      269.80      233.75      6.75 o 
   1   9   4      520.27      523.97     13.41 o 
   2   9   4      860.32      796.50     11.60 o 
   3   9   4      557.53      551.20     10.26 o 
   4   9   4      381.67      342.51     10.34 o 
   5   9   4        2.79        9.55      2.28 o 
   6   9   4      462.03      482.15     10.89 o 
   7   9   4       99.16       88.63      5.11 o 
   8   9   4      251.40      244.36      8.19 o 
   9   9   4      404.99      347.74     11.65 o 
  10   9   4       44.83       39.42      5.40 o 
  11   9   4        2.91        1.98      3.40 o 
  12   9   4        0.07        0.79      3.56 o 
  13   9   4        0.02       -5.12      5.12 o 
  14   9   4        3.05        8.72      5.15 o 
  15   9   4        0.12        3.20      4.94 o 
  16   9   4        8.42       14.23      5.92 o 
 -16  10   4       21.96       21.82      7.31 o 
 -15  10   4       77.57       57.06      6.11 o 
 -14  10   4       41.18       55.45      7.02 o 
 -13  10   4        0.06        4.14      3.32 o 
 -12  10   4        2.48       -4.03      4.03 o 
 -11  10   4       67.40       70.82      7.83 o 
 -10  10   4        3.49        4.58      2.99 o 
  -9  10   4      107.22      103.92      6.39 o 
  -8  10   4      305.91      308.53      9.18 o 
  -7  10   4     1129.00     1161.29     17.06 o 
  -6  10   4        8.01        9.09      2.95 o 
  -5  10   4      343.05      354.48      9.05 o 
  -4  10   4       56.75       77.81      4.32 o 
  -3  10   4       34.99       32.48      2.82 o 
  -2  10   4        9.59       15.49      2.49 o 
  -1  10   4       68.61       60.15      3.97 o 
   0  10   4        8.69       11.94      2.29 o 
   1  10   4       98.32      110.20      5.74 o 
   2  10   4       19.41       14.29      2.12 o 
   3  10   4      577.90      597.44     14.07 o 
   4  10   4      247.50      239.29      9.17 o 
   5  10   4      302.78      297.93     10.35 o 
   6  10   4      195.54      198.85      7.49 o 
   7  10   4       56.48       74.83      5.71 o 
   8  10   4        5.28       15.53      3.87 o 
   9  10   4      194.85      201.52     11.45 o 
  10  10   4        2.59        8.54      4.00 o 
  11  10   4        1.04        4.10      3.65 o 
  12  10   4       27.23       25.47      4.80 o 
  13  10   4       23.58       31.17      6.18 o 
  14  10   4       22.80       18.62      5.29 o 
  15  10   4       16.06        4.35      4.46 o 
 -15  11   4        0.02        7.61      5.36 o 
 -14  11   4       18.04       24.04      5.99 o 
 -13  11   4        4.74        4.23      3.25 o 
 -12  11   4       32.20       24.96      4.98 o 
 -11  11   4       24.92       33.01      4.25 o 
 -10  11   4       13.86       12.83      3.01 o 
  -9  11   4        0.51        4.89      2.77 o 
  -8  11   4       68.71       67.96      4.79 o 
  -7  11   4      358.40      402.90     10.49 o 
  -6  11   4       93.94       86.62      5.08 o 
  -5  11   4      604.70      627.63     14.26 o 
  -4  11   4       18.54        8.97      2.53 o 
  -3  11   4      200.20      213.05      6.65 o 
  -2  11   4       71.25       93.39      4.76 o 
  -1  11   4       19.41       12.12      2.30 o 
   0  11   4      198.40      162.65      6.38 o 
   1  11   4        5.32        7.07      2.17 o 
   2  11   4        1.39        1.53      4.94 o 
   3  11   4       21.01       20.01      3.83 o 
   4  11   4        6.51        1.24      3.31 o 
   5  11   4       82.64       78.16      5.78 o 
   6  11   4       11.37       18.33      3.73 o 
   7  11   4        6.22       13.14      4.57 o 
   8  11   4      368.09      300.52     13.80 o 
   9  11   4       13.98       18.23      5.15 o 
  10  11   4        5.29        8.96      4.67 o 
  11  11   4       70.76       88.76      8.68 o 
  12  11   4        8.15       21.60      7.44 o 
  13  11   4       19.42       22.42      6.11 o 
  14  11   4        0.44        1.14      5.26 o 
 -14  12   4       15.33       22.70      8.60 o 
 -13  12   4        3.33        8.91      5.30 o 
 -12  12   4       57.19       37.32      6.16 o 
 -11  12   4        4.22        3.55      3.30 o 
 -10  12   4       48.49       42.97      4.92 o 
  -9  12   4       53.44       34.95      3.90 o 
  -8  12   4        9.33       10.19      2.83 o 
  -7  12   4        9.10        4.29      2.75 o 
  -6  12   4      102.02      143.96      6.70 o 
  -5  12   4       11.95        1.02      3.47 o 
  -4  12   4       69.52       62.69      4.43 o 
  -3  12   4        3.36        1.87      2.46 o 
  -2  12   4        4.78        1.71      3.33 o 
  -1  12   4       12.94       15.11      2.90 o 
   0  12   4       28.99       36.92      5.24 o 
   1  12   4      189.32      213.57     11.19 o 
   2  12   4      250.99      220.81     14.06 o 
   3  12   4        0.13        3.23      2.81 o 
   4  12   4        1.17       -1.52      3.36 o 
   5  12   4        8.70       13.77      4.39 o 
   6  12   4       33.84       34.93      8.65 o 
   7  12   4       24.54       20.31      5.07 o 
   8  12   4        0.58        7.62      6.25 o 
   9  12   4       41.14       45.22      6.28 o 
  10  12   4       15.16        9.13      4.61 o 
  11  12   4        1.89        8.47      5.72 o 
  12  12   4       11.51       -0.97      4.98 o 
  13  12   4        2.19       10.28      5.56 o 
 -13  13   4       53.71       47.37      6.76 o 
 -12  13   4        1.15        1.94      4.34 o 
 -11  13   4        1.56        1.81      4.41 o 
 -10  13   4        0.31       -1.83      3.43 o 
  -9  13   4       19.10       20.62      3.97 o 
  -8  13   4       95.15      127.23      7.60 o 
  -7  13   4        3.31       -2.18      2.78 o 
  -6  13   4        0.78        2.88      3.00 o 
  -5  13   4       20.53       24.44      4.17 o 
  -4  13   4        1.21        5.07      3.10 o 
  -3  13   4      123.34      117.74      6.08 o 
  -2  13   4       49.00       73.82      6.16 o 
  -1  13   4        0.45        4.17      3.86 o 
   0  13   4        5.29        1.10      6.68 o 
   1  13   4        1.12        0.49      7.57 o 
   2  13   4      180.94      165.41     10.69 o 
   3  13   4      237.45      209.86      9.98 o 
   4  13   4       24.66       19.07      5.35 o 
   5  13   4       28.40       26.58      5.52 o 
   6  13   4        9.93        5.87      4.20 o 
   7  13   4       21.60       22.08      4.92 o 
   8  13   4       11.25       -0.33      4.31 o 
   9  13   4        0.05       -4.19      6.08 o 
  10  13   4       17.65       27.17      7.66 o 
  11  13   4       10.95        2.75      5.21 o 
  12  13   4       33.79       44.70     10.03 o 
 -11  14   4        3.90       -2.21      4.06 o 
 -10  14   4       22.16       37.69      6.01 o 
  -9  14   4        2.71        0.64      4.20 o 
  -8  14   4        5.92        0.32      2.96 o 
  -7  14   4       54.97       51.28      5.17 o 
  -6  14   4        5.09        4.98      2.90 o 
  -5  14   4        9.47       17.17      3.80 o 
  -4  14   4       39.33       57.07      5.31 o 
  -3  14   4      171.30      178.02      9.89 o 
  -2  14   4      273.43      233.06     11.26 o 
  -1  14   4       18.87        4.50      4.15 o 
   0  14   4        0.00       -4.75      5.83 o 
   1  14   4        1.24       -4.63      4.63 o 
   2  14   4        5.59        1.90      4.19 o 
   3  14   4       53.81       56.64      7.22 o 
   4  14   4       34.37       41.75      6.44 o 
   5  14   4        7.44       15.35      5.07 o 
   6  14   4        9.13        7.89      4.25 o 
   7  14   4        0.05        3.48      4.60 o 
   8  14   4        2.65       27.04      8.86 o 
   9  14   4        1.28       -0.82      5.01 o 
  10  14   4        0.82       -1.02      5.02 o 
  -9  15   4        0.80        4.75      4.71 o 
  -8  15   4        4.75        4.48      3.80 o 
  -7  15   4        1.51        6.33      4.15 o 
  -6  15   4        0.69        8.43      4.18 o 
  -5  15   4       28.39       14.69      6.58 o 
  -4  15   4      113.56      102.02      9.68 o 
  -3  15   4        0.37       16.52      6.65 o 
  -2  15   4       16.56       19.26      4.45 o 
  -1  15   4       53.77       58.92      7.43 o 
   0  15   4       74.71       66.83      7.92 o 
   1  15   4       10.67       15.17      6.38 o 
   2  15   4       76.97       79.07      8.80 o 
   3  15   4        6.94       12.69      4.97 o 
   4  15   4        0.20        6.40      3.98 o 
   5  15   4        6.18        5.26      4.46 o 
   6  15   4        2.22       19.83      8.30 o 
   7  15   4        0.03        5.20      5.91 o 
   8  15   4        0.47        5.92      5.06 o 
  -7  16   4       60.76       62.96     10.45 o 
  -6  16   4       24.11       30.08     12.76 o 
  -5  16   4       92.87       99.09     11.94 o 
  -4  16   4       71.88       83.76      9.04 o 
  -3  16   4       55.40       71.85      8.27 o 
  -2  16   4        0.47        3.86      3.72 o 
  -1  16   4        0.28        2.21      3.74 o 
   0  16   4       24.62       34.58      6.74 o 
   1  16   4        0.86        4.75      4.65 o 
   2  16   4       17.93       12.13      7.01 o 
   3  16   4        0.11        1.10      3.89 o 
   4  16   4       13.72       14.18      5.28 o 
   5  16   4        0.32       -2.05      9.70 o 
 -19   0   5       48.44       65.75      9.88 o 
 -17   0   5      141.36      135.58     18.15 o 
 -15   0   5     1782.34     1721.85     56.24 o 
 -13   0   5       48.36        5.93      8.18 o 
 -11   0   5       10.64       15.36      6.02 o 
  -9   0   5       43.24       28.12      6.65 o 
  -7   0   5    11552.61    12585.28    101.89 o 
  -5   0   5     1389.64     1124.18     26.42 o 
  -3   0   5      939.40      980.60     21.47 o 
  -1   0   5    15824.65    15335.53     53.40 o 
   1   0   5      823.82      704.27     10.32 o 
   3   0   5      284.41      243.49      6.11 o 
   5   0   5       11.53        9.19      1.90 o 
   7   0   5     2286.97     2539.97     31.76 o 
   9   0   5      743.44      799.08     24.71 o 
  11   0   5       63.78       45.57      5.87 o 
  13   0   5      171.45      137.32     10.26 o 
  15   0   5       61.69       82.72      8.98 o 
  17   0   5       33.30       15.00      9.61 o 
 -20   1   5       24.16       27.36      6.49 o 
 -19   1   5       45.80       46.82      6.99 o 
 -18   1   5       32.85       30.50      6.00 o 
 -17   1   5       30.92       27.33      7.33 o 
 -16   1   5        0.06        0.40      8.36 o 
 -15   1   5      229.26      191.61     16.40 o 
 -14   1   5       97.24       72.15     12.22 o 
 -13   1   5       60.42       64.52     12.89 o 
 -12   1   5      106.79       97.04      8.54 o 
 -11   1   5       13.13       12.77      6.29 o 
 -10   1   5        2.21        8.32      3.60 o 
  -9   1   5        3.22        4.81      2.92 o 
  -8   1   5      324.79      375.25     21.47 o 
  -7   1   5     4557.96     5180.56     98.02 o 
  -6   1   5     2190.74     2514.90     58.36 o 
  -5   1   5       70.24       90.36      5.62 o 
  -4   1   5     2893.98     3398.00     41.33 o 
  -3   1   5     9445.58    10537.60    198.65 o 
  -2   1   5      471.90      322.38      5.03 o 
  -1   1   5     1688.45     1694.24     12.76 o 
   0   1   5      978.10      906.33      7.11 o 
   1   1   5     6932.93     7440.98     17.24 o 
   2   1   5       57.08       84.50      1.90 o 
   3   1   5     1545.64     1391.92     12.48 o 
   4   1   5      564.44      596.18      7.27 o 
   5   1   5      202.00      228.59      6.70 o 
   6   1   5      534.23      747.36     10.11 o 
   7   1   5       42.19       43.95      3.74 o 
   8   1   5       23.06       42.11      3.12 o 
   9   1   5       50.70       64.22      4.46 o 
  10   1   5      108.49      125.75      6.26 o 
  11   1   5        9.79       15.88      2.99 o 
  12   1   5        0.13        0.29      2.32 o 
  13   1   5      715.08      693.50     16.01 o 
  14   1   5        6.10       -1.93      3.22 o 
  15   1   5        1.42        2.29      3.36 o 
  16   1   5        8.24        1.75      5.30 o 
  17   1   5       43.69       46.37      6.74 o 
  18   1   5        0.63       -3.90      5.34 o 
 -20   2   5       40.81       52.76      7.76 o 
 -19   2   5       87.47       88.22     11.27 o 
 -18   2   5        6.48        5.26      5.95 o 
 -17   2   5       27.09       28.74      5.52 o 
 -16   2   5        0.01        6.28      5.29 o 
 -15   2   5        1.57       -1.22      4.47 o 
 -14   2   5        0.96        0.75      4.01 o 
 -13   2   5      139.52      172.84      9.56 o 
 -12   2   5      789.41      757.44     18.95 o 
 -11   2   5     1000.97      927.18     21.91 o 
 -10   2   5      375.57      457.25     13.43 o 
  -9   2   5       13.96       23.07      4.63 o 
  -8   2   5      219.22      255.99      9.20 o 
  -7   2   5      202.23      189.27      9.28 o 
  -6   2   5      632.13      630.97     29.56 o 
  -5   2   5      747.76      614.52     14.45 o 
  -4   2   5        1.78        1.23      1.84 o 
  -3   2   5     1215.23     1456.39     12.02 o 
  -2   2   5     1064.30      995.09      7.48 o 
  -1   2   5      351.52      452.89      4.33 o 
   0   2   5     4421.31     4613.19     29.60 o 
   1   2   5     2494.54     2722.41     15.22 o 
   2   2   5       26.98       31.55      1.90 o 
   3   2   5      847.93      814.00      9.14 o 
   4   2   5     3174.37     2971.32     24.40 o 
   5   2   5       17.42       24.26      1.88 o 
   6   2   5      855.38      966.30     10.59 o 
   7   2   5     2707.51     2921.15     26.24 o 
   8   2   5      500.98      567.34     10.13 o 
   9   2   5       70.74       83.18      4.37 o 
  10   2   5       42.13       42.18      3.47 o 
  11   2   5       99.10      115.90      6.15 o 
  12   2   5        5.84        5.11      2.62 o 
  13   2   5        1.25        0.85      2.69 o 
  14   2   5       45.43       11.48      4.00 o 
  15   2   5      284.69      286.65     13.78 o 
  16   2   5       69.80       80.44      8.49 o 
  17   2   5        2.67        7.06      4.09 o 
  18   2   5       28.25       38.66      6.71 o 
 -20   3   5       10.30       15.67     12.04 o 
 -19   3   5        2.16        7.69      6.68 o 
 -18   3   5       65.29       52.49      7.39 o 
 -17   3   5      143.10      130.99     10.39 o 
 -16   3   5        0.43       -0.09      4.33 o 
 -15   3   5       49.42       51.26      5.10 o 
 -14   3   5      501.73      494.76     25.07 o 
 -13   3   5       75.65       96.07      7.55 o 
 -12   3   5      820.29      821.17     19.81 o 
 -11   3   5      422.43      398.87     13.37 o 
 -10   3   5      249.20      251.51     10.23 o 
  -9   3   5      368.85      343.91     17.19 o 
  -8   3   5      173.17      123.22      6.68 o 
  -7   3   5      177.70      234.01      7.42 o 
  -6   3   5     4019.64     3776.30     27.32 o 
  -5   3   5        0.34        5.34      2.24 o 
  -4   3   5       73.44      101.89      3.09 o 
  -3   3   5      885.09      951.49     13.89 o 
  -2   3   5      688.34      694.56      6.11 o 
  -1   3   5        0.81        5.87      0.82 o 
   0   3   5     1166.52     1139.36      7.24 o 
   1   3   5     1230.61     1164.90      8.56 o 
   2   3   5      280.64      329.63      6.67 o 
   3   3   5       95.37      180.54      4.35 o 
   4   3   5      707.65      838.16     11.03 o 
   5   3   5      159.91      125.88      3.72 o 
   6   3   5        2.77        0.06      1.55 o 
   7   3   5       14.05       33.59      2.40 o 
   8   3   5       66.71       89.36      4.23 o 
   9   3   5        0.11        0.00      1.61 o 
  10   3   5        1.45        1.04      1.94 o 
  11   3   5      139.38      133.17      5.95 o 
  12   3   5        0.03       -3.03      3.66 o 
  13   3   5       41.76       54.34      6.31 o 
  14   3   5       26.93       42.22      5.77 o 
  15   3   5        0.73       -0.52      3.42 o 
  16   3   5       12.16       15.56      7.47 o 
  17   3   5      145.49      151.23     11.60 o 
  18   3   5       49.64       49.49      7.56 o 
 -19   4   5       15.82       42.51      9.27 o 
 -18   4   5        6.80       10.56      4.47 o 
 -17   4   5       34.63       28.38      4.98 o 
 -16   4   5       46.58       52.24      7.60 o 
 -15   4   5       61.72       37.42      6.36 o 
 -14   4   5        0.70        1.59      3.66 o 
 -13   4   5       61.54       57.25      4.75 o 
 -12   4   5      260.85      277.11      9.42 o 
 -11   4   5        0.09       -3.46      3.46 o 
 -10   4   5       19.96       11.07      3.40 o 
  -9   4   5        0.02        4.16      2.52 o 
  -8   4   5       80.08      122.03      5.89 o 
  -7   4   5       29.80       18.37      2.44 o 
  -6   4   5       27.05       50.34      3.48 o 
  -5   4   5      251.49      304.76      6.67 o 
  -4   4   5     1933.81     2060.49     16.23 o 
  -3   4   5     1655.71     1433.17     12.88 o 
  -2   4   5        8.44        9.91      1.00 o 
  -1   4   5     1065.40      931.55      8.33 o 
   0   4   5      791.24      801.37      7.11 o 
   1   4   5     1804.47     1933.00     14.09 o 
   2   4   5      153.13      150.75      4.59 o 
   3   4   5     1134.91     1231.26      9.94 o 
   4   4   5       76.76       38.07      2.72 o 
   5   4   5      139.91      101.86      5.39 o 
   6   4   5      134.11      145.74      3.53 o 
   7   4   5        1.23        5.43      1.26 o 
   8   4   5     1062.37     1085.85     11.34 o 
   9   4   5      483.54      506.98      9.06 o 
  10   4   5      262.84      254.68      6.76 o 
  11   4   5      113.31      110.70      6.69 o 
  12   4   5      262.36      232.59      9.98 o 
  13   4   5      215.25      197.86      9.61 o 
  14   4   5       21.57       21.34      5.08 o 
  15   4   5       80.46       79.44      7.96 o 
  16   4   5       82.16       92.50      8.72 o 
  17   4   5       23.13       25.59      6.74 o 
  18   4   5        0.01        4.94      4.77 o 
 -19   5   5        2.96        9.98      5.31 o 
 -18   5   5        0.11        6.32      4.70 o 
 -17   5   5       41.23       40.79      8.53 o 
 -16   5   5        3.27        3.90      7.57 o 
 -15   5   5      298.17      312.75     12.66 o 
 -14   5   5        2.87        5.76      3.41 o 
 -13   5   5      140.86      145.39      8.24 o 
 -12   5   5      145.52      146.79     11.45 o 
 -11   5   5      343.34      327.22     10.93 o 
 -10   5   5     1835.16     1731.29     19.94 o 
  -9   5   5      447.33      406.33      8.67 o 
  -8   5   5       31.34       29.96      2.46 o 
  -7   5   5      161.07      120.29      3.60 o 
  -6   5   5      373.92      341.56     11.79 o 
  -5   5   5      342.03      479.87      8.53 o 
  -4   5   5     1039.30     1082.43     11.49 o 
  -3   5   5       86.37       86.76      4.12 o 
  -2   5   5        3.80        9.45      1.56 o 
  -1   5   5     2844.49     2556.07     15.50 o 
   0   5   5       73.62      104.56      2.91 o 
   1   5   5      388.91      655.09      6.77 o 
   2   5   5     1372.07     1465.09     14.77 o 
   3   5   5       28.47       31.91      1.92 o 
   4   5   5     9268.43     9123.99     50.05 o 
   5   5   5     3000.63     3358.17     25.02 o 
   6   5   5      401.36      328.35      5.07 o 
   7   5   5      608.48      675.20      8.11 o 
   8   5   5      192.32      140.15      4.16 o 
   9   5   5      637.13      644.00     10.95 o 
  10   5   5      264.90      285.50      8.40 o 
  11   5   5        7.60       19.12      3.61 o 
  12   5   5      103.95       91.22      6.66 o 
  13   5   5       20.74       15.37      3.74 o 
  14   5   5        3.04        5.53      3.35 o 
  15   5   5        6.64        0.70      4.55 o 
  16   5   5       28.56       35.02      6.44 o 
  17   5   5        9.01       10.47      5.17 o 
 -19   6   5       34.92       43.80      7.29 o 
 -18   6   5        7.99       15.93      4.79 o 
 -17   6   5        3.01       -3.39      4.63 o 
 -16   6   5       33.66       21.08      5.22 o 
 -15   6   5       23.48       12.96      4.94 o 
 -14   6   5        9.65        7.55      4.63 o 
 -13   6   5        0.94        3.49      5.70 o 
 -12   6   5       70.27       77.29      5.97 o 
 -11   6   5       33.10       19.09      3.80 o 
 -10   6   5       43.20       27.04      3.76 o 
  -9   6   5      103.63      117.22      5.24 o 
  -8   6   5        0.29       -0.34      1.64 o 
  -7   6   5      452.85      332.77      7.97 o 
  -6   6   5        1.52        1.91      1.68 o 
  -5   6   5        8.86        1.61      1.95 o 
  -4   6   5      101.26      121.74      4.73 o 
  -3   6   5      392.29      437.59      8.48 o 
  -2   6   5     4098.68     3947.46     29.70 o 
  -1   6   5        2.87        6.28      1.21 o 
   0   6   5     1398.96     1315.99     11.45 o 
   1   6   5     1275.73     1198.33     10.21 o 
   2   6   5     1360.46     1574.32     14.16 o 
   3   6   5     1321.55     1414.41     13.77 o 
   4   6   5      963.97     1216.90     12.27 o 
   5   6   5      581.51      657.50     14.46 o 
   6   6   5        0.41        0.23      1.18 o 
   7   6   5       10.56       10.42      2.38 o 
   8   6   5      351.53      369.29      9.64 o 
   9   6   5        7.46        3.53      3.16 o 
  10   6   5      411.87      375.89     12.08 o 
  11   6   5      445.01      409.93     13.08 o 
  12   6   5        6.34        2.71      3.18 o 
  13   6   5       21.27       23.05      4.71 o 
  14   6   5       12.96        3.37      4.15 o 
  15   6   5        0.16       -3.49      3.49 o 
  16   6   5       37.60       41.80      8.59 o 
  17   6   5       24.17       33.77      8.68 o 
 -18   7   5        1.93       -0.80      5.38 o 
 -17   7   5        2.61        1.44      5.67 o 
 -16   7   5        2.42        2.44      4.60 o 
 -15   7   5        6.96       13.05      6.06 o 
 -14   7   5       66.36       67.67     11.20 o 
 -13   7   5      178.67      190.88      9.95 o 
 -12   7   5       70.25       68.95      6.26 o 
 -11   7   5       21.84       19.43      3.78 o 
 -10   7   5       23.80       25.87      4.34 o 
  -9   7   5     2116.45     2086.90     26.87 o 
  -8   7   5      864.86      832.12     13.14 o 
  -7   7   5       71.76      100.35      5.14 o 
  -6   7   5      120.16      172.36      6.39 o 
  -5   7   5      685.46      717.92     12.28 o 
  -4   7   5       84.85       58.23      3.82 o 
  -3   7   5      803.56      849.72     10.68 o 
  -2   7   5     1397.02     1395.49     26.40 o 
  -1   7   5        3.65        0.25      1.76 o 
   0   7   5     2016.06     2239.37     16.10 o 
   1   7   5      372.83      341.44      6.35 o 
   2   7   5       77.48       73.64      2.49 o 
   3   7   5      301.59      306.45      5.72 o 
   4   7   5      719.49      663.75     12.86 o 
   5   7   5      202.29      189.66      4.52 o 
   6   7   5       25.40       16.08      2.42 o 
   7   7   5     1192.66     1179.60     15.18 o 
   8   7   5        0.15       -2.49      2.49 o 
   9   7   5        7.29       10.19      2.67 o 
  10   7   5        9.14        9.76      2.80 o 
  11   7   5      130.40       96.96      6.89 o 
  12   7   5       55.88       52.53      5.67 o 
  13   7   5       57.46       54.82      5.71 o 
  14   7   5       40.14       48.70      5.84 o 
  15   7   5        5.03        1.01      5.79 o 
  16   7   5        1.19       10.74      5.20 o 
 -17   8   5        2.81       -3.12      5.06 o 
 -16   8   5       19.08       21.41      9.27 o 
 -15   8   5       98.65      125.21     10.54 o 
 -14   8   5       16.31       15.64      4.56 o 
 -13   8   5      177.68      152.43      9.14 o 
 -12   8   5      154.09      170.85      9.27 o 
 -11   8   5       55.94       41.23      4.82 o 
 -10   8   5      513.96      490.77     14.16 o 
  -9   8   5     1166.76     1152.14     18.72 o 
  -8   8   5       79.69       88.48      5.80 o 
  -7   8   5     1233.51     1235.88     18.13 o 
  -6   8   5      120.57      111.11      5.57 o 
  -5   8   5     1033.82      987.07     13.82 o 
  -4   8   5      210.66      219.00      6.49 o 
  -3   8   5      893.80      909.74     11.68 o 
  -2   8   5        0.04        1.14      1.33 o 
  -1   8   5       14.46       22.81      1.97 o 
   0   8   5        2.84        0.74      1.24 o 
   1   8   5        2.36        7.89      1.59 o 
   2   8   5      186.86      222.10      4.93 o 
   3   8   5       31.58       44.60      2.38 o 
   4   8   5      271.66      245.10      7.42 o 
   5   8   5      297.69      301.76     10.59 o 
   6   8   5     2192.69     2050.00     21.92 o 
   7   8   5      832.85      778.44     12.87 o 
   8   8   5      488.31      469.57     10.37 o 
   9   8   5       59.38       42.78      4.79 o 
  10   8   5       22.91       13.40      3.27 o 
  11   8   5        1.31       -1.49      3.71 o 
  12   8   5        0.31       -4.68      4.68 o 
  13   8   5       12.03       15.11      4.71 o 
  14   8   5       35.56       44.23      7.49 o 
  15   8   5       16.73       11.87      6.31 o 
  16   8   5       28.79       35.27      7.56 o 
 -17   9   5       41.06       32.35      7.58 o 
 -16   9   5       19.84       14.45      5.06 o 
 -15   9   5       26.10       27.48      5.35 o 
 -14   9   5       21.20       34.74      5.58 o 
 -13   9   5       12.98        7.57      4.41 o 
 -12   9   5        2.94       -2.13      3.86 o 
 -11   9   5      109.94      114.64      6.75 o 
 -10   9   5      180.55      144.50      7.35 o 
  -9   9   5       13.49       20.46      4.03 o 
  -8   9   5       41.97       49.27      4.84 o 
  -7   9   5      163.46      135.96      6.85 o 
  -6   9   5       28.83       21.53      4.31 o 
  -5   9   5      375.11      357.35      8.82 o 
  -4   9   5      343.08      327.92      8.23 o 
  -3   9   5      111.45      122.41      4.80 o 
  -2   9   5       52.97       43.17      3.06 o 
  -1   9   5       55.87       67.72      3.23 o 
   0   9   5        1.29        2.15      1.50 o 
   1   9   5        0.48       -1.66      1.66 o 
   2   9   5       40.26       34.06      2.27 o 
   3   9   5      524.84      545.57     13.04 o 
   4   9   5       13.26       10.09      2.73 o 
   5   9   5      198.18      181.74      6.83 o 
   6   9   5      806.38      728.73     17.65 o 
   7   9   5       10.80       14.24      2.98 o 
   8   9   5      350.05      355.11      9.29 o 
   9   9   5      236.19      203.58      7.45 o 
  10   9   5       24.97       26.07      3.66 o 
  11   9   5        0.24       -1.58      2.98 o 
  12   9   5       53.32       25.76      8.81 o 
  13   9   5       92.43      106.98      9.93 o 
  14   9   5       29.30       33.64      6.43 o 
  15   9   5        0.40       -0.70      5.04 o 
 -16  10   5      108.79       87.22      8.35 o 
 -15  10   5      348.74      365.47     13.65 o 
 -14  10   5       45.23       55.19      6.28 o 
 -13  10   5        1.70        1.70      3.12 o 
 -12  10   5        0.39       -3.15      3.20 o 
 -11  10   5      170.48      189.23      8.85 o 
 -10  10   5      241.55      249.39      9.76 o 
  -9  10   5      173.87      177.14      8.40 o 
  -8  10   5       76.97       64.48      5.38 o 
  -7  10   5        0.09       17.84      3.78 o 
  -6  10   5      229.09      261.06      8.27 o 
  -5  10   5      423.28      371.68      9.39 o 
  -4  10   5       53.69       51.51      3.60 o 
  -3  10   5      173.87      125.89      5.05 o 
  -2  10   5      382.92      305.88      8.05 o 
  -1  10   5       20.23        7.27      2.24 o 
   0  10   5       72.57       82.10      5.17 o 
   1  10   5      188.95      197.51      6.33 o 
   2  10   5       17.00       13.82      3.41 o 
   3  10   5      439.98      480.02     12.81 o 
   4  10   5      239.48      234.31      9.07 o 
   5  10   5      219.56      234.39      8.16 o 
   6  10   5     1072.04      923.28     18.79 o 
   7  10   5      438.27      400.33     10.84 o 
   8  10   5       79.29       82.83      5.73 o 
   9  10   5       22.40       34.06      5.12 o 
  10  10   5        2.73        2.08      2.93 o 
  11  10   5        2.89        2.97      4.17 o 
  12  10   5        7.98        4.24      6.57 o 
  13  10   5        9.93       10.54      5.20 o 
  14  10   5        0.94       -3.78      4.57 o 
 -15  11   5       39.12       39.29      6.44 o 
 -14  11   5        2.54        3.87      5.98 o 
 -13  11   5        3.56       -1.39      4.25 o 
 -12  11   5       37.11       41.09      4.85 o 
 -11  11   5        0.40       -1.59      3.15 o 
 -10  11   5       36.36       36.06      4.02 o 
  -9  11   5       18.81       23.65      3.55 o 
  -8  11   5       44.61       42.52      4.14 o 
  -7  11   5        2.67        8.86      3.28 o 
  -6  11   5       37.04       54.65      4.49 o 
  -5  11   5       52.63       67.80      4.66 o 
  -4  11   5      739.28      748.44     16.49 o 
  -3  11   5      194.32      181.75      6.22 o 
  -2  11   5       14.25       15.98      2.68 o 
  -1  11   5       71.27       67.17      5.24 o 
   0  11   5        2.22        9.50      3.74 o 
   1  11   5       48.87       53.36      5.80 o 
   2  11   5       68.89       68.51      6.55 o 
   3  11   5        1.93        4.30      3.03 o 
   4  11   5      166.23      156.76      8.08 o 
   5  11   5       61.23       60.06      5.44 o 
   6  11   5        9.79       23.29      3.86 o 
   7  11   5       69.12       57.04      5.36 o 
   8  11   5      104.65       93.83      7.13 o 
   9  11   5        0.15       -4.08      4.64 o 
  10  11   5        1.59        3.81      3.92 o 
  11  11   5        0.83        0.81      5.67 o 
  12  11   5       54.92       54.29     10.26 o 
  13  11   5        6.77        1.36      4.42 o 
  14  11   5        0.00        1.73      5.29 o 
 -14  12   5      190.42      210.06     12.25 o 
 -13  12   5        0.70        6.18      3.63 o 
 -12  12   5        4.94        7.26      3.64 o 
 -11  12   5       20.26       16.00      3.83 o 
 -10  12   5        1.52        4.20      2.94 o 
  -9  12   5       19.02       16.19      3.35 o 
  -8  12   5       33.36       50.12      4.52 o 
  -7  12   5       21.33       23.46      3.44 o 
  -6  12   5       89.95       90.65      5.62 o 
  -5  12   5       17.17       37.81      4.15 o 
  -4  12   5       78.39      118.10      5.95 o 
  -3  12   5       22.63       24.49      2.95 o 
  -2  12   5      120.39      137.89      6.69 o 
  -1  12   5        7.42       12.39      3.76 o 
   0  12   5       66.89       74.06      7.06 o 
   1  12   5       57.34       32.51      5.02 o 
   2  12   5       11.15        9.39      4.31 o 
   3  12   5      126.31      134.51      7.83 o 
   4  12   5       19.36       32.55      4.52 o 
   5  12   5      377.30      358.04     12.47 o 
   6  12   5        0.75        6.75      3.50 o 
   7  12   5        2.07        3.96      3.07 o 
   8  12   5        0.00       14.96      5.29 o 
   9  12   5        0.43        1.79      4.19 o 
  10  12   5        7.18       17.37     11.17 o 
  11  12   5       38.08       49.76      8.79 o 
  12  12   5        9.54       18.47      5.97 o 
 -13  13   5        7.36       11.10      4.86 o 
 -12  13   5       38.48       33.42      5.71 o 
 -11  13   5       11.36        6.97      3.74 o 
 -10  13   5        4.88        9.40      3.66 o 
  -9  13   5        7.21       12.42      3.63 o 
  -8  13   5       27.79       22.44      3.74 o 
  -7  13   5        5.02        8.21      3.02 o 
  -6  13   5       54.47       48.70      4.44 o 
  -5  13   5      106.96      100.04      5.97 o 
  -4  13   5      179.19      185.19      7.58 o 
  -3  13   5       11.71        9.40      3.04 o 
  -2  13   5        9.69        9.83      4.62 o 
  -1  13   5       63.15       70.07      7.30 o 
   0  13   5      152.81      165.27     12.76 o 
   1  13   5       61.67       51.60      6.20 o 
   2  13   5       32.62       29.65      5.46 o 
   3  13   5       42.81       43.43      6.02 o 
   4  13   5        2.74        3.65      3.45 o 
   5  13   5        4.03        7.80      6.48 o 
   6  13   5       33.81       27.19      5.43 o 
   7  13   5       51.75       37.12      8.73 o 
   8  13   5        3.69        9.88      5.00 o 
   9  13   5       68.00       77.35      8.68 o 
  10  13   5        1.61        0.69      3.97 o 
  11  13   5        0.00        7.97      5.15 o 
 -11  14   5       32.54       35.51      5.83 o 
 -10  14   5       29.97       32.26      9.23 o 
  -9  14   5        7.28        9.89      4.08 o 
  -8  14   5        2.12       -0.36      6.19 o 
  -7  14   5        7.22        1.45      3.29 o 
  -6  14   5       14.30       23.47      4.61 o 
  -5  14   5       21.98       18.57      4.14 o 
  -4  14   5        5.64        6.34      4.21 o 
  -3  14   5      105.27      128.10     10.15 o 
  -2  14   5      106.41      104.12     10.30 o 
  -1  14   5       39.73       23.43      9.73 o 
   0  14   5       27.69       11.10      4.78 o 
   1  14   5        6.83       -0.51      5.54 o 
   2  14   5        6.31        2.44      4.38 o 
   3  14   5       20.15       26.64      5.58 o 
   4  14   5       61.42       55.19      7.16 o 
   5  14   5       20.19       18.93      7.27 o 
   6  14   5        5.32       18.78      7.66 o 
   7  14   5        3.71       13.11      6.04 o 
   8  14   5        2.92        4.63      6.09 o 
   9  14   5        0.63        2.48      6.29 o 
  10  14   5       18.26       21.50      8.27 o 
  -9  15   5        4.21        5.99      7.26 o 
  -8  15   5        0.23       -4.12      4.12 o 
  -7  15   5        8.38        5.25      3.37 o 
  -6  15   5        0.68        1.74      4.66 o 
  -5  15   5        0.93        9.70      4.29 o 
  -4  15   5       39.67       66.32      8.09 o 
  -3  15   5      185.91      198.20     12.80 o 
  -2  15   5        1.23        3.52      4.48 o 
  -1  15   5        0.81        5.15      5.12 o 
   0  15   5        0.54        2.17      4.38 o 
   1  15   5       17.56        2.83      6.08 o 
   2  15   5       14.03       22.14      5.94 o 
   3  15   5      127.86      123.45     10.35 o 
   4  15   5       41.66       55.90     11.64 o 
   5  15   5        8.99        3.72      5.35 o 
   6  15   5        4.42        8.20     10.92 o 
   7  15   5       11.03        5.68      9.88 o 
   8  15   5        0.08       -0.03      5.88 o 
  -6  16   5       37.60       20.70      7.57 o 
  -5  16   5       24.67       27.93      6.35 o 
  -4  16   5        1.22        3.13      5.02 o 
  -3  16   5        0.96       12.02      5.08 o 
  -2  16   5        0.08       -0.87      3.63 o 
  -1  16   5       18.28       18.46      4.63 o 
   0  16   5       46.04       31.78      6.43 o 
   1  16   5        0.09       -0.41      4.33 o 
   2  16   5        0.21       -5.22      5.74 o 
   3  16   5       23.78       29.79      7.57 o 
   4  16   5       21.24       28.04      7.94 o 
   5  16   5       24.41       24.62      7.92 o 
 -20   0   6        0.00        1.88      5.05 o 
 -18   0   6        0.00       12.94      8.81 o 
 -16   0   6        0.33       -4.49      7.19 o 
 -14   0   6        2.72       -8.36      9.16 o 
 -12   0   6      318.98      231.72     19.14 o 
 -10   0   6     1772.85     1771.71     45.64 o 
  -8   0   6      636.39      798.21     27.85 o 
  -6   0   6    22830.06    24470.19    136.84 o 
  -4   0   6     1972.90     1874.86     33.60 o 
  -2   0   6     1020.67      952.89     26.82 o 
   0   0   6     1846.43     2246.22     17.13 o 
   2   0   6     2077.41     2152.20     22.99 o 
   4   0   6     4179.60     3634.26     29.31 o 
   6   0   6        0.00        2.63      2.52 o 
   8   0   6       35.45       49.62      5.10 o 
  10   0   6      177.88      165.03      9.94 o 
  12   0   6      177.18      129.16      9.69 o 
  14   0   6       50.99       88.95      9.34 o 
  16   0   6      140.18      141.15     19.68 o 
  18   0   6        8.79      -10.60     10.60 o 
 -20   1   6        0.53       -5.79      7.91 o 
 -19   1   6        1.64       -2.14      4.52 o 
 -18   1   6       16.38       16.47      6.72 o 
 -17   1   6        1.03        2.14      5.92 o 
 -16   1   6      506.83      513.28     23.09 o 
 -15   1   6      111.22       99.48     10.66 o 
 -14   1   6      372.57      387.73     18.52 o 
 -13   1   6      281.12      245.20     14.29 o 
 -12   1   6        0.73       -2.05      5.03 o 
 -11   1   6      197.36      272.99     13.69 o 
 -10   1   6       37.50       28.83      4.96 o 
  -9   1   6      113.02      192.38     10.57 o 
  -8   1   6       16.93       10.63      2.70 o 
  -7   1   6       25.98       20.24      3.79 o 
  -6   1   6     3514.28     3955.11     50.18 o 
  -5   1   6       27.01       19.34      2.95 o 
  -4   1   6      590.44      453.61     11.77 o 
  -3   1   6     1159.84     1137.89     17.43 o 
  -2   1   6        7.49       20.27      1.83 o 
  -1   1   6      121.58      165.05      3.27 o 
   0   1   6        1.05        0.43      0.79 o 
   1   1   6     4264.62     4248.22     31.34 o 
   2   1   6       79.99       74.06      1.96 o 
   3   1   6     5177.67     5134.74     24.57 o 
   4   1   6      340.31      352.44      5.85 o 
   5   1   6     2496.34     2627.13     23.19 o 
   6   1   6       28.70       22.00      1.90 o 
   7   1   6      149.15      122.11      4.76 o 
   8   1   6      119.95      152.26      5.40 o 
   9   1   6       37.54       72.23      4.64 o 
  10   1   6       33.54       24.33      3.12 o 
  11   1   6      189.22      185.27      7.82 o 
  12   1   6        4.23        9.87      2.88 o 
  13   1   6       48.21       34.78      4.40 o 
  14   1   6      322.09      344.21     14.41 o 
  15   1   6        1.40        3.50      4.85 o 
  16   1   6       18.99       23.59      5.08 o 
  17   1   6        9.92       12.94      6.22 o 
  18   1   6        8.34       12.49      7.32 o 
 -20   2   6        8.78       15.25      8.14 o 
 -19   2   6        0.14        3.43      5.73 o 
 -18   2   6        1.86        3.82      5.97 o 
 -17   2   6       13.75       12.48      5.68 o 
 -16   2   6      105.28       99.86     11.18 o 
 -15   2   6       12.17        0.38      5.15 o 
 -14   2   6      319.58      289.38     16.68 o 
 -13   2   6        0.01       -2.70      4.40 o 
 -12   2   6       49.17       39.22      5.87 o 
 -11   2   6      660.15      694.48     26.86 o 
 -10   2   6      381.91      385.77     15.50 o 
  -9   2   6      787.28      633.72     18.93 o 
  -8   2   6      169.94      150.62     15.05 o 
  -7   2   6      603.93      629.48     16.99 o 
  -6   2   6      212.19      200.32      9.24 o 
  -5   2   6     1587.64     1898.82     57.14 o 
  -4   2   6     2658.01     2475.38     27.82 o 
  -3   2   6     1544.72     1899.61     16.55 o 
  -2   2   6      179.43      125.85      3.12 o 
  -1   2   6      670.81      723.23      7.36 o 
   0   2   6      909.65      849.30      6.86 o 
   1   2   6       69.00       34.58      1.52 o 
   2   2   6     1556.67     1667.23     12.24 o 
   3   2   6      979.84     1020.19      9.32 o 
   4   2   6       43.45       31.92      1.90 o 
   5   2   6        6.95        7.10      1.23 o 
   6   2   6      170.69      178.87      4.73 o 
   7   2   6       99.01       73.14      3.46 o 
   8   2   6      716.64      747.94     11.68 o 
   9   2   6       96.87       85.46      4.45 o 
  10   2   6      283.69      294.57      8.24 o 
  11   2   6        4.07        2.38      2.67 o 
  12   2   6       78.23       76.55      5.47 o 
  13   2   6       11.09       10.79      4.23 o 
  14   2   6        5.32        6.24      4.40 o 
  15   2   6        6.67       10.50      4.60 o 
  16   2   6        5.63        9.86      4.75 o 
  17   2   6        0.01        2.01      4.61 o 
  18   2   6       37.85       34.19      8.17 o 
 -19   3   6       31.25       41.09      6.89 o 
 -18   3   6       10.47       15.93      9.16 o 
 -17   3   6        7.59       20.63      7.51 o 
 -16   3   6        0.25       -0.22      4.99 o 
 -15   3   6        5.03       -0.33      7.68 o 
 -14   3   6       22.59       50.48      8.03 o 
 -13   3   6      553.63      499.24     17.57 o 
 -12   3   6      177.28      148.82      8.64 o 
 -11   3   6      144.52      117.86      7.53 o 
 -10   3   6       48.24       31.48      3.88 o 
  -9   3   6      337.05      371.38     14.71 o 
  -8   3   6        6.24        0.11      4.27 o 
  -7   3   6      714.45      652.35     17.47 o 
  -6   3   6       22.62       26.84      3.94 o 
  -5   3   6      191.79      230.85      7.57 o 
  -4   3   6     9724.32    10344.72     32.48 o 
  -3   3   6     8399.27     8855.58     42.36 o 
  -2   3   6    17183.57    17312.97     47.87 o 
  -1   3   6      143.51      185.06      3.50 o 
   0   3   6      243.39      266.27      3.65 o 
   1   3   6     1494.93     1686.07     11.86 o 
   2   3   6     1894.50     2092.90     11.12 o 
   3   3   6       21.93       41.11      3.46 o 
   4   3   6        0.92       -0.39      1.81 o 
   5   3   6     2326.63     2593.30     17.45 o 
   6   3   6      137.28      138.53      4.06 o 
   7   3   6      393.96      429.89      7.62 o 
   8   3   6      577.19      600.30      9.69 o 
   9   3   6       19.22       22.92      2.68 o 
  10   3   6       42.77       34.52      3.17 o 
  11   3   6      150.26      173.94      8.25 o 
  12   3   6        8.57        2.22      4.15 o 
  13   3   6        4.72        2.87      3.98 o 
  14   3   6       22.81       28.35      6.60 o 
  15   3   6       30.52       29.65      5.88 o 
  16   3   6        2.60        2.69      3.82 o 
  17   3   6        3.38        3.81      4.89 o 
  18   3   6       59.08       53.75      7.72 o 
 -19   4   6        4.69       13.01      5.58 o 
 -18   4   6       72.54       66.79      8.55 o 
 -17   4   6      117.25       82.65     10.37 o 
 -16   4   6        8.24        3.35      4.33 o 
 -15   4   6       49.26       35.09      5.60 o 
 -14   4   6      148.78      144.44      9.81 o 
 -13   4   6      688.03      748.10     20.45 o 
 -12   4   6       86.24      119.60      8.23 o 
 -11   4   6        1.85       -1.37      3.89 o 
 -10   4   6       72.02       66.91      6.42 o 
  -9   4   6       19.81        7.61      3.16 o 
  -8   4   6      216.78      188.51      7.34 o 
  -7   4   6      771.94      655.08     12.75 o 
  -6   4   6      257.39      286.85      9.15 o 
  -5   4   6     3320.46     3513.79     25.14 o 
  -4   4   6     1716.25     1787.15     17.13 o 
  -3   4   6       12.86       25.25      1.66 o 
  -2   4   6    13015.61    13368.11    114.50 o 
  -1   4   6     3890.29     4128.23     29.69 o 
   0   4   6      311.18      334.42      4.73 o 
   1   4   6      675.13      747.46      7.87 o 
   2   4   6     1633.50     1477.54     11.29 o 
   3   4   6       40.19       49.34      2.21 o 
   4   4   6       96.11       87.34      4.02 o 
   5   4   6       21.55       28.80      2.81 o 
   6   4   6       39.46       51.17      2.29 o 
   7   4   6       15.51        8.45      2.28 o 
   8   4   6      132.90      117.98      4.36 o 
   9   4   6      183.16      167.60      7.56 o 
  10   4   6      302.99      269.83     10.01 o 
  11   4   6      121.59      151.62      8.06 o 
  12   4   6       89.37       91.31      6.71 o 
  13   4   6       11.99       18.16      4.06 o 
  14   4   6        3.37        3.86      4.03 o 
  15   4   6        0.12        6.61      4.50 o 
  16   4   6        0.81        0.72      5.78 o 
  17   4   6       25.63       40.72      6.53 o 
 -19   5   6        1.33        9.32      6.50 o 
 -18   5   6        9.03       23.35      7.47 o 
 -17   5   6      208.22      222.07     13.49 o 
 -16   5   6      111.85      108.55      8.10 o 
 -15   5   6       12.00       11.53      4.07 o 
 -14   5   6      135.55      134.78      9.69 o 
 -13   5   6       86.20       96.88      8.34 o 
 -12   5   6      480.55      425.47     15.52 o 
 -11   5   6       62.37       46.29      6.87 o 
 -10   5   6        7.28        4.37      3.47 o 
  -9   5   6      146.40      173.29      7.59 o 
  -8   5   6        0.00        3.74      2.50 o 
  -7   5   6        1.49       10.47      2.96 o 
  -6   5   6      172.87      143.05      5.15 o 
  -5   5   6     3407.49     3845.71     33.21 o 
  -4   5   6     1619.61     1829.58     16.47 o 
  -3   5   6        9.76       20.22      1.38 o 
  -2   5   6      142.62      161.53      3.83 o 
  -1   5   6      552.75      427.50      6.31 o 
   0   5   6     1179.30     1296.92     10.02 o 
   1   5   6      146.18      186.42      3.55 o 
   2   5   6        2.76        6.41      2.13 o 
   3   5   6      140.57      176.75      4.18 o 
   4   5   6      734.18      689.20      8.45 o 
   5   5   6      227.37      224.63      5.85 o 
   6   5   6       47.86       34.71      3.14 o 
   7   5   6      225.93      191.26      6.76 o 
   8   5   6      465.22      429.23     10.50 o 
   9   5   6        3.10        7.44      3.94 o 
  10   5   6       17.90       14.90      3.16 o 
  11   5   6      428.64      447.82     13.62 o 
  12   5   6        6.37        8.21      3.73 o 
  13   5   6       13.35       13.93      3.66 o 
  14   5   6       18.14       19.75      4.48 o 
  15   5   6        1.64        3.30      4.17 o 
  16   5   6        1.04        7.60      5.77 o 
  17   5   6        1.85        1.53      8.17 o 
 -18   6   6       27.44       34.94      6.88 o 
 -17   6   6        4.96        9.09      4.54 o 
 -16   6   6       35.92       24.64      5.38 o 
 -15   6   6      125.41      144.66     10.48 o 
 -14   6   6       39.29       34.30      5.76 o 
 -13   6   6      286.07      309.48     15.96 o 
 -12   6   6      127.14      129.61      7.76 o 
 -11   6   6      561.73      562.17     14.04 o 
 -10   6   6      279.76      292.29      7.92 o 
  -9   6   6        6.85       12.52      3.11 o 
  -8   6   6      206.77      204.43      6.24 o 
  -7   6   6      245.80      205.28      6.50 o 
  -6   6   6       94.33      134.31      4.73 o 
  -5   6   6     1427.51     1520.70     15.20 o 
  -4   6   6     1112.12     1228.81     26.48 o 
  -3   6   6      160.43      146.89      5.59 o 
  -2   6   6       30.00       24.62      1.72 o 
  -1   6   6     2659.04     2796.04     23.51 o 
   0   6   6      142.74      154.00      3.99 o 
   1   6   6        0.00       -0.13      0.97 o 
   2   6   6        4.50        5.54      1.59 o 
   3   6   6      838.95      967.59     11.77 o 
   4   6   6      604.53      641.93      8.38 o 
   5   6   6      144.69      104.86      4.35 o 
   6   6   6      481.11      492.90      9.38 o 
   7   6   6        0.04       -2.11      3.18 o 
   8   6   6       44.96       62.79      4.31 o 
   9   6   6       12.16        8.42      2.74 o 
  10   6   6      113.75      112.73      6.23 o 
  11   6   6      247.08      241.80     10.47 o 
  12   6   6        1.55       12.08      3.90 o 
  13   6   6       16.17       19.80      4.41 o 
  14   6   6        1.80        1.60      3.52 o 
  15   6   6        0.00        7.97      3.92 o 
  16   6   6        8.51        2.79      5.42 o 
  17   6   6       13.41       13.61      6.51 o 
 -18   7   6       21.03       27.34      6.95 o 
 -17   7   6       15.48        5.45      4.45 o 
 -16   7   6        0.52        4.08      4.72 o 
 -15   7   6       11.03       21.34      5.18 o 
 -14   7   6        7.98       10.53      4.94 o 
 -13   7   6      376.96      375.42     13.69 o 
 -12   7   6        3.46       -1.62      3.35 o 
 -11   7   6      185.72      187.55      9.02 o 
 -10   7   6       65.50       37.98      4.04 o 
  -9   7   6      206.40      201.32      8.71 o 
  -8   7   6      990.65      928.57     14.39 o 
  -7   7   6        0.04        1.36      1.99 o 
  -6   7   6        8.14        7.13      2.23 o 
  -5   7   6       38.42       29.14      2.96 o 
  -4   7   6      650.90      523.35     10.28 o 
  -3   7   6     1780.42     1823.91     32.26 o 
  -2   7   6       18.75       15.06      1.47 o 
  -1   7   6      465.80      500.55      9.36 o 
   0   7   6       11.15        7.43      1.32 o 
   1   7   6      246.20      225.64      5.06 o 
   2   7   6      897.57      940.44     11.93 o 
   3   7   6      505.31      514.56      9.08 o 
   4   7   6      292.84      299.89      5.95 o 
   5   7   6      663.19      657.22     10.80 o 
   6   7   6      185.81      150.65      5.62 o 
   7   7   6      285.00      264.58      7.53 o 
   8   7   6       30.93       16.34      2.95 o 
   9   7   6      250.68      256.02      8.92 o 
  10   7   6       33.68       29.60      3.68 o 
  11   7   6       67.65       68.67      6.33 o 
  12   7   6        1.07        3.36      3.27 o 
  13   7   6      130.57      113.54      8.38 o 
  14   7   6       47.13       59.70      6.61 o 
  15   7   6        9.54       16.88      6.06 o 
  16   7   6        9.26        9.28      5.24 o 
 -17   8   6        3.48        8.68      6.01 o 
 -16   8   6       56.78       59.14      7.51 o 
 -15   8   6        0.18       11.34      5.96 o 
 -14   8   6      132.93      150.19      9.43 o 
 -13   8   6      151.95      163.98      9.58 o 
 -12   8   6      180.30      144.91      8.67 o 
 -11   8   6      132.95      127.36      7.92 o 
 -10   8   6       30.16       31.01      4.78 o 
  -9   8   6       71.46       68.23      5.17 o 
  -8   8   6     1422.57     1368.57     19.84 o 
  -7   8   6        7.37       11.05      2.88 o 
  -6   8   6      304.02      341.20      9.28 o 
  -5   8   6       29.34       12.13      2.61 o 
  -4   8   6     1317.01     1272.89     15.86 o 
  -3   8   6       53.24       64.55      3.87 o 
  -2   8   6       82.58       62.40      3.62 o 
  -1   8   6        6.65        6.73      1.44 o 
   0   8   6      148.89      139.62      4.45 o 
   1   8   6       24.75       26.15      2.20 o 
   2   8   6      438.83      368.71      8.63 o 
   3   8   6        0.51        6.68      1.87 o 
   4   8   6        6.39        8.58      3.29 o 
   5   8   6        5.41       -0.70      2.75 o 
   6   8   6       61.83       56.02      4.05 o 
   7   8   6      203.52      243.22      7.59 o 
   8   8   6       24.20       29.71      3.23 o 
   9   8   6        1.47        5.10      2.24 o 
  10   8   6       22.92       20.12      2.91 o 
  11   8   6        0.06       -1.72      4.12 o 
  12   8   6       10.09        0.20      3.33 o 
  13   8   6       12.87       14.88      5.64 o 
  14   8   6        0.01        6.49      4.37 o 
  15   8   6       17.58       23.26      6.99 o 
  16   8   6        8.86        9.99      5.66 o 
 -17   9   6        1.90        0.95      4.53 o 
 -16   9   6       22.34       19.41      5.81 o 
 -15   9   6       13.76       16.02      5.67 o 
 -14   9   6       24.03       35.24      5.65 o 
 -13   9   6       69.10       92.25      7.52 o 
 -12   9   6      402.09      398.03     14.23 o 
 -11   9   6        7.25        1.22      3.15 o 
 -10   9   6      247.46      230.06      9.21 o 
  -9   9   6      404.24      377.33     11.36 o 
  -8   9   6       13.32       26.18      5.66 o 
  -7   9   6       66.95       65.60      4.94 o 
  -6   9   6      279.74      292.72      8.35 o 
  -5   9   6      668.98      634.07     11.79 o 
  -4   9   6      100.54       91.93      4.63 o 
  -3   9   6      104.75      141.80      5.60 o 
  -2   9   6      323.90      389.04      9.53 o 
  -1   9   6      521.05      505.73     11.46 o 
   0   9   6        3.65        9.74      2.28 o 
   1   9   6       10.55        6.43      2.36 o 
   2   9   6       94.56       84.56      4.90 o 
   3   9   6      135.37      147.33      6.70 o 
   4   9   6      166.87      183.36      6.10 o 
   5   9   6       22.90       21.19      3.18 o 
   6   9   6       41.41       47.96      4.81 o 
   7   9   6      250.79      185.60      6.89 o 
   8   9   6        9.88       22.08      3.20 o 
   9   9   6      160.36      191.76      8.13 o 
  10   9   6       59.61       41.95      4.59 o 
  11   9   6        0.14       -1.11      3.79 o 
  12   9   6       19.84       16.71      6.88 o 
  13   9   6       38.54       39.42      9.03 o 
  14   9   6       12.86       32.10      6.88 o 
  15   9   6        0.39       -0.15      5.19 o 
 -16  10   6        4.83        4.84      5.34 o 
 -15  10   6       22.25       37.81      5.83 o 
 -14  10   6       22.50       28.72      4.83 o 
 -13  10   6       10.31       11.27      3.91 o 
 -12  10   6      117.25      121.80      7.66 o 
 -11  10   6       49.36       49.33      5.11 o 
 -10  10   6        0.44       -0.79      3.23 o 
  -9  10   6      160.36      150.89      7.54 o 
  -8  10   6        1.86        2.49      2.96 o 
  -7  10   6      624.52      680.25     13.70 o 
  -6  10   6      290.19      256.46      8.26 o 
  -5  10   6      354.46      410.93      9.97 o 
  -4  10   6       48.03       40.98      3.39 o 
  -3  10   6        2.34        1.11      2.41 o 
  -2  10   6      252.77      239.15      8.05 o 
  -1  10   6      151.34      122.77      5.74 o 
   0  10   6     1288.83     1437.22     25.56 o 
   1  10   6       83.87       82.62      6.90 o 
   2  10   6        3.41        0.07      3.04 o 
   3  10   6       14.83        9.45      2.40 o 
   4  10   6       73.30       82.38      4.94 o 
   5  10   6     1182.22     1065.48     15.53 o 
   6  10   6        0.02        5.02      2.49 o 
   7  10   6        0.11        0.79      2.35 o 
   8  10   6      102.77       86.38      8.17 o 
   9  10   6       87.98       73.62      6.25 o 
  10  10   6       42.73       26.55      6.96 o 
  11  10   6       19.88       19.09      5.62 o 
  12  10   6       57.08       61.26      7.63 o 
  13  10   6       12.81        0.38      4.35 o 
  14  10   6        7.01       13.32      7.64 o 
 -15  11   6      306.38      301.10     12.73 o 
 -14  11   6        0.15       14.01      5.39 o 
 -13  11   6        2.98       10.83      4.62 o 
 -12  11   6       37.14       25.17      4.22 o 
 -11  11   6        0.44       -1.36      3.19 o 
 -10  11   6       23.44       21.23      3.96 o 
  -9  11   6        7.87        0.29      2.85 o 
  -8  11   6        4.97        4.32      3.00 o 
  -7  11   6      294.88      262.37      8.82 o 
  -6  11   6      752.94      872.03     15.38 o 
  -5  11   6      314.66      362.22      9.78 o 
  -4  11   6       60.69       47.90      3.96 o 
  -3  11   6       51.46       36.84      3.56 o 
  -2  11   6       33.21       44.33      4.16 o 
  -1  11   6       64.50       87.77      7.35 o 
   0  11   6      326.37      273.47     12.24 o 
   1  11   6      167.95      183.34     11.91 o 
   2  11   6        1.07        2.77      3.99 o 
   3  11   6        8.25       -2.65      3.08 o 
   4  11   6       61.48       42.08      3.80 o 
   5  11   6       44.88       43.85      4.27 o 
   6  11   6      203.16      194.26      8.15 o 
   7  11   6       32.36       43.38      5.14 o 
   8  11   6        0.63        5.26      5.80 o 
   9  11   6       74.87       76.50      8.19 o 
  10  11   6       96.61       90.00      8.92 o 
  11  11   6        6.74        9.58      7.67 o 
  12  11   6        0.77        6.29      4.45 o 
  13  11   6        0.42        9.35      5.72 o 
 -14  12   6        8.99        9.98      4.36 o 
 -13  12   6       15.58       12.56      4.05 o 
 -12  12   6        0.53       -0.81      5.44 o 
 -11  12   6        1.18       -2.49      2.89 o 
 -10  12   6        2.32       -2.41      3.04 o 
  -9  12   6        0.00        1.57      2.65 o 
  -8  12   6        2.78        2.95      3.14 o 
  -7  12   6      236.28      258.04      9.02 o 
  -6  12   6       21.77       27.05      3.90 o 
  -5  12   6      395.76      414.36     11.01 o 
  -4  12   6      436.67      470.75     11.42 o 
  -3  12   6       72.50       71.69      6.46 o 
  -2  12   6      507.12      488.12     14.62 o 
  -1  12   6       10.10        9.26      4.51 o 
   0  12   6      284.86      279.78     12.88 o 
   1  12   6      691.38      679.68     19.81 o 
   2  12   6       59.53       69.93      5.78 o 
   3  12   6       27.67       33.44      4.47 o 
   4  12   6       16.94        6.94      4.10 o 
   5  12   6       26.25       28.96      5.28 o 
   6  12   6        1.71        3.26      4.16 o 
   7  12   6        7.40       15.75      5.07 o 
   8  12   6      119.74      104.26      9.16 o 
   9  12   6       62.18       41.68      6.83 o 
  10  12   6        2.62        6.29      4.70 o 
  11  12   6       16.55       13.55      5.35 o 
  12  12   6        9.31       25.32      6.71 o 
 -13  13   6       25.77       24.49      5.47 o 
 -12  13   6        6.44        6.70      4.43 o 
 -11  13   6        7.49        1.08      4.82 o 
 -10  13   6        1.55        4.19      3.58 o 
  -9  13   6       33.99       27.07      5.43 o 
  -8  13   6        8.88        7.30      3.32 o 
  -7  13   6      223.32      213.06      8.59 o 
  -6  13   6        2.58        4.12      2.95 o 
  -5  13   6      372.11      391.09     11.04 o 
  -4  13   6       78.56       91.64      7.47 o 
  -3  13   6       67.85       67.06      6.81 o 
  -2  13   6      536.73      485.74     15.47 o 
  -1  13   6        8.06       23.72      4.84 o 
   0  13   6        0.24       -4.63      4.63 o 
   1  13   6       26.45       28.60      5.02 o 
   2  13   6        5.86       13.85      3.81 o 
   3  13   6      135.76      138.35      8.33 o 
   4  13   6       19.16       34.50      5.59 o 
   5  13   6        0.54       -3.86      5.67 o 
   6  13   6       39.54       32.22     11.37 o 
   7  13   6        0.35        8.43      6.97 o 
   8  13   6       12.92       17.98      7.23 o 
   9  13   6        0.31       -5.29      8.54 o 
  10  13   6       44.89       38.15      6.82 o 
  11  13   6       15.98       13.19      5.87 o 
 -11  14   6       41.88       45.04      6.26 o 
 -10  14   6       39.59       43.26      5.12 o 
  -9  14   6       41.30       47.74      5.37 o 
  -8  14   6        7.02        2.21      2.96 o 
  -7  14   6        0.16       -0.66      5.20 o 
  -6  14   6      142.15      129.58      7.66 o 
  -5  14   6        1.65       16.37      4.56 o 
  -4  14   6        3.06        8.49      4.45 o 
  -3  14   6       93.66      112.98      9.77 o 
  -2  14   6      239.66      256.96     11.98 o 
  -1  14   6        2.83       10.99      4.75 o 
   0  14   6       10.98       12.29      4.82 o 
   1  14   6       10.13        8.33      4.60 o 
   2  14   6        4.45       11.46      3.79 o 
   3  14   6       24.08       21.09      6.78 o 
   4  14   6        3.15        3.25      8.81 o 
   5  14   6       16.17       21.99      7.93 o 
   6  14   6        7.08       18.16     11.55 o 
   7  14   6       10.96       12.59     13.21 o 
   8  14   6       13.72       11.31      6.86 o 
   9  14   6        5.29        0.12      9.39 o 
  -9  15   6       15.10        8.60      3.83 o 
  -8  15   6        8.25        9.61      4.30 o 
  -7  15   6        9.09        6.48      5.14 o 
  -6  15   6       23.40       20.11      4.52 o 
  -5  15   6       62.69       71.29      8.25 o 
  -4  15   6       40.13       62.24      8.15 o 
  -3  15   6       22.49       47.19     14.40 o 
  -2  15   6        7.60       23.30      5.28 o 
  -1  15   6       97.54       70.30      8.04 o 
   0  15   6        1.23       -4.55      4.55 o 
   1  15   6        0.01       -1.63     15.95 o 
   2  15   6        5.13       11.45     10.24 o 
   3  15   6        0.42        5.82      5.79 o 
   4  15   6       24.11       25.88      7.58 o 
   5  15   6        0.62        8.26      8.63 o 
   6  15   6       13.44       24.20      7.80 o 
   7  15   6        1.15        8.54      7.47 o 
  -6  16   6        8.45        5.57      4.25 o 
  -5  16   6        5.06        8.07      9.57 o 
  -4  16   6       32.67       37.47      7.21 o 
  -3  16   6        6.09        3.57      6.43 o 
  -2  16   6       25.84       29.03      5.47 o 
  -1  16   6        1.16        5.30      4.47 o 
   0  16   6        0.45        2.04      5.18 o 
   1  16   6        0.01        4.21      5.40 o 
   2  16   6        5.67        4.96      7.32 o 
   3  16   6        1.34        0.36     15.23 o 
   4  16   6       11.64       23.02      7.60 o 
 -19   0   7       40.95       28.75     11.23 o 
 -17   0   7       17.12       -5.39      8.63 o 
 -15   0   7      324.07      272.78     22.91 o 
 -13   0   7        0.08       -8.18      8.18 o 
 -11   0   7       49.42       42.59      8.27 o 
  -9   0   7      276.12      268.29     17.88 o 
  -7   0   7     2772.34     2879.00     51.21 o 
  -5   0   7       36.09        5.39      3.41 o 
  -3   0   7      363.82      317.34     13.84 o 
  -1   0   7      819.75      738.11      8.83 o 
   1   0   7      161.46      120.01      3.00 o 
   3   0   7     2884.87     3137.58     19.78 o 
   5   0   7     1730.31     1851.63     17.76 o 
   7   0   7      565.73      641.44     21.11 o 
   9   0   7      782.21      804.74     20.96 o 
  11   0   7      102.22      107.19      8.61 o 
  13   0   7       25.54       31.94      5.85 o 
  15   0   7       67.60       67.48     14.91 o 
  17   0   7      147.48      176.91     23.36 o 
 -20   1   7        0.00       -6.34      6.34 o 
 -19   1   7        1.93        1.76      6.04 o 
 -18   1   7       55.87       41.18      9.21 o 
 -17   1   7       35.93       45.40      9.84 o 
 -16   1   7        0.02        2.86      7.05 o 
 -15   1   7      147.25      126.94     11.79 o 
 -14   1   7       14.76        7.19      4.89 o 
 -13   1   7        8.13        8.68     12.22 o 
 -12   1   7      443.41      506.73     22.37 o 
 -11   1   7        6.79        8.24      5.08 o 
 -10   1   7      379.04      437.75     16.77 o 
  -9   1   7     1340.38     1299.87     27.03 o 
  -8   1   7     1286.70     1314.48     25.92 o 
  -7   1   7       79.00       98.40      7.29 o 
  -6   1   7      434.45      652.28     21.07 o 
  -5   1   7      839.66      868.75     17.89 o 
  -4   1   7     2044.29     2070.95     26.14 o 
  -3   1   7      446.25      366.12      7.07 o 
  -2   1   7       70.23       59.73      2.84 o 
  -1   1   7      924.37      816.28     11.68 o 
   0   1   7     1605.69     1501.56     12.58 o 
   1   1   7      408.66      379.77      4.25 o 
   2   1   7     1815.04     1903.43     10.06 o 
   3   1   7     3584.50     3610.64     18.17 o 
   4   1   7       34.89       15.04      1.58 o 
   5   1   7      644.49      703.77     12.78 o 
   6   1   7       36.57       58.91      2.99 o 
   7   1   7        0.66        0.05      1.48 o 
   8   1   7        0.36       -1.45      1.67 o 
   9   1   7      956.98      908.93     15.60 o 
  10   1   7        0.12        2.73      2.35 o 
  11   1   7        5.11        2.49      2.44 o 
  12   1   7      146.11      133.20      7.20 o 
  13   1   7        1.10        0.25      4.76 o 
  14   1   7       81.14      119.82      9.35 o 
  15   1   7      368.09      356.53     15.43 o 
  16   1   7        0.10        1.20     11.10 o 
  17   1   7        0.70       -2.10      6.33 o 
 -20   2   7       68.20       70.52     11.40 o 
 -19   2   7        0.32        0.77      9.30 o 
 -18   2   7        0.49        4.82      5.57 o 
 -17   2   7       34.23       47.07      8.79 o 
 -16   2   7        0.32        5.21      5.50 o 
 -15   2   7       79.92       87.71     10.26 o 
 -14   2   7      324.37      359.10     18.47 o 
 -13   2   7      338.47      257.51     14.81 o 
 -12   2   7        2.29       -4.99      6.24 o 
 -11   2   7      102.85      102.14      8.98 o 
 -10   2   7        8.43        4.28      3.84 o 
  -9   2   7      238.56      278.00     19.90 o 
  -8   2   7      585.94      736.06     19.78 o 
  -7   2   7      597.97      681.05     35.40 o 
  -6   2   7      467.90      548.79     15.41 o 
  -5   2   7       62.80       68.11      5.54 o 
  -4   2   7       15.61       30.91      2.45 o 
  -3   2   7      779.55      754.74      9.68 o 
  -2   2   7     1314.50     1238.95      9.70 o 
  -1   2   7     2289.65     2564.41     23.13 o 
   0   2   7     4179.06     4453.08     22.31 o 
   1   2   7      960.15      847.95      7.60 o 
   2   2   7      642.06      860.16      6.57 o 
   3   2   7      990.24      902.98     10.16 o 
   4   2   7      115.26       99.89      3.21 o 
   5   2   7      312.67      332.89      6.16 o 
   6   2   7      384.69      450.70      7.67 o 
   7   2   7      611.93      682.61      9.99 o 
   8   2   7       10.83       16.58      3.77 o 
   9   2   7       47.49       44.92      3.41 o 
  10   2   7      197.35      197.98      6.94 o 
  11   2   7      180.84      173.63      9.66 o 
  12   2   7        0.04        1.83      3.34 o 
  13   2   7       25.07       37.45      5.77 o 
  14   2   7       31.62       27.83      5.74 o 
  15   2   7        9.67        8.97      4.57 o 
  16   2   7       31.09       31.75      5.91 o 
  17   2   7        3.30        8.29      6.36 o 
 -19   3   7       17.11       12.09      7.02 o 
 -18   3   7        0.16        4.14      5.49 o 
 -17   3   7        1.82        9.31      5.35 o 
 -16   3   7       13.18       20.66      7.28 o 
 -15   3   7      614.30      529.48     23.03 o 
 -14   3   7      151.40      110.68     10.76 o 
 -13   3   7      320.76      294.44     15.88 o 
 -12   3   7      200.95      196.07     12.65 o 
 -11   3   7       44.17       47.73      6.58 o 
 -10   3   7      238.17      201.08     11.65 o 
  -9   3   7       19.78       24.81      4.40 o 
  -8   3   7       11.08        7.28      3.82 o 
  -7   3   7      711.27      795.60     19.62 o 
  -6   3   7      296.56      329.02     12.21 o 
  -5   3   7     1782.49     1886.19     31.07 o 
  -4   3   7     5934.68     6066.13     43.36 o 
  -3   3   7        1.10       -0.69      1.13 o 
  -2   3   7     1975.46     2143.22     11.95 o 
  -1   3   7     3374.63     3604.28     18.32 o 
   0   3   7      353.81      416.22      5.23 o 
   1   3   7      949.76     1043.97     11.08 o 
   2   3   7      595.82      557.72      6.06 o 
   3   3   7        0.13        5.21      1.84 o 
   4   3   7      340.32      409.64      8.42 o 
   5   3   7      945.12      996.22     19.37 o 
   6   3   7       76.43      100.61      3.62 o 
   7   3   7       35.34       35.87      2.54 o 
   8   3   7       43.45       33.76      2.58 o 
   9   3   7       37.18       40.08      5.87 o 
  10   3   7      204.54      217.42      8.95 o 
  11   3   7       14.26       13.68      3.49 o 
  12   3   7      362.40      337.50     14.13 o 
  13   3   7      104.72       88.04      8.24 o 
  14   3   7       16.81       22.59      4.80 o 
  15   3   7       50.44       49.85      6.81 o 
  16   3   7       11.47       18.43      5.37 o 
  17   3   7       37.31       41.84      6.90 o 
 -19   4   7       47.30       53.31      8.25 o 
 -18   4   7        3.62       10.31      6.87 o 
 -17   4   7       24.61       22.95      8.89 o 
 -16   4   7        0.08       -2.84      8.94 o 
 -15   4   7       15.48       20.69      7.86 o 
 -14   4   7       40.42       41.82      6.78 o 
 -13   4   7       25.31       22.28      5.53 o 
 -12   4   7      671.84      654.45     22.96 o 
 -11   4   7      416.39      475.50     18.58 o 
 -10   4   7       31.09       25.08      5.02 o 
  -9   4   7       79.45       73.78      6.99 o 
  -8   4   7       13.41       -2.06      5.03 o 
  -7   4   7        0.00        2.78      2.49 o 
  -6   4   7      239.96      268.96     13.58 o 
  -5   4   7     6631.15     7282.51     43.56 o 
  -4   4   7       92.45       69.33      2.58 o 
  -3   4   7      170.53      150.11      3.83 o 
  -2   4   7       56.18       64.25      2.52 o 
  -1   4   7        0.23        4.12      1.03 o 
   0   4   7     1114.27     1183.38     11.86 o 
   1   4   7      104.17       73.16      2.74 o 
   2   4   7     1257.52     1288.63     11.03 o 
   3   4   7      933.61     1135.50     10.03 o 
   4   4   7       45.41       86.26      3.25 o 
   5   4   7       66.54       66.17      3.92 o 
   6   4   7      239.55      208.34      6.84 o 
   7   4   7      117.41      118.13      5.51 o 
   8   4   7      171.06      162.71      6.64 o 
   9   4   7      405.22      389.94     10.38 o 
  10   4   7       62.98       62.87      5.47 o 
  11   4   7      123.20      100.56      6.81 o 
  12   4   7       65.38       71.57      6.52 o 
  13   4   7       73.56       66.43      6.27 o 
  14   4   7       14.57       10.87      4.49 o 
  15   4   7       12.42       14.85      4.48 o 
  16   4   7        4.70       11.89      4.65 o 
  17   4   7        0.94        5.77      7.54 o 
 -19   5   7        7.96        2.82      7.59 o 
 -18   5   7       92.83       99.96     10.07 o 
 -17   5   7       44.38       52.50      9.20 o 
 -16   5   7       12.08        4.04      5.97 o 
 -15   5   7        2.39       -4.25      5.97 o 
 -14   5   7        5.65       11.04      5.47 o 
 -13   5   7      613.09      562.12     18.54 o 
 -12   5   7      136.50      126.20      9.00 o 
 -11   5   7     2137.65     1884.73     30.96 o 
 -10   5   7       17.06        6.42      6.33 o 
  -9   5   7      160.11      184.47      9.20 o 
  -8   5   7      332.71      355.93     11.75 o 
  -7   5   7        1.31        5.62      2.04 o 
  -6   5   7       75.51       68.62      4.12 o 
  -5   5   7     1577.93     1500.24     15.94 o 
  -4   5   7      885.14     1005.30     12.60 o 
  -3   5   7     2736.45     2663.62     16.32 o 
  -2   5   7     1152.20     1430.28     11.09 o 
  -1   5   7      793.39      766.38      8.57 o 
   0   5   7      531.43      445.70      6.56 o 
   1   5   7        8.53       13.86      1.03 o 
   2   5   7      134.80      163.15      4.19 o 
   3   5   7        1.49        4.70      1.91 o 
   4   5   7     1317.19     1565.36     13.30 o 
   5   5   7      515.93      524.05      9.96 o 
   6   5   7       35.77       47.76      3.70 o 
   7   5   7        7.21        6.91      2.66 o 
   8   5   7      125.57      124.69      6.04 o 
   9   5   7      833.85      843.22     15.62 o 
  10   5   7      137.34      127.12      7.36 o 
  11   5   7       58.04       54.76      5.40 o 
  12   5   7       39.51       51.49      5.66 o 
  13   5   7       10.30        5.63      3.89 o 
  14   5   7       23.91       18.39      4.15 o 
  15   5   7        0.82       -3.95      4.61 o 
  16   5   7        1.03        8.64      4.84 o 
  17   5   7       61.44       85.00      9.54 o 
 -18   6   7       68.90       88.23     11.50 o 
 -17   6   7        0.37       -0.88      6.83 o 
 -16   6   7       49.69       47.02      8.66 o 
 -15   6   7       28.01        9.68      5.45 o 
 -14   6   7       64.30       52.41      6.12 o 
 -13   6   7       11.18       18.46      6.85 o 
 -12   6   7      155.90      146.86      9.77 o 
 -11   6   7      331.44      333.69     11.68 o 
 -10   6   7       29.31       30.35      3.61 o 
  -9   6   7       42.83       30.50      3.58 o 
  -8   6   7        3.89       12.82      2.28 o 
  -7   6   7       76.71       76.40      4.64 o 
  -6   6   7      177.33      200.76      6.49 o 
  -5   6   7      853.93      859.21     14.17 o 
  -4   6   7      190.54      164.28      6.22 o 
  -3   6   7      231.18      185.29      4.48 o 
  -2   6   7     1211.57     1338.14     12.06 o 
  -1   6   7      241.78      290.24      5.63 o 
   0   6   7      137.53      193.43      4.29 o 
   1   6   7      162.87      145.40      4.20 o 
   2   6   7      123.36      137.67      4.43 o 
   3   6   7      269.75      328.80      6.95 o 
   4   6   7       55.94       64.48      2.95 o 
   5   6   7      521.63      477.17      8.92 o 
   6   6   7       69.49       71.79      3.93 o 
   7   6   7      312.51      325.91      8.14 o 
   8   6   7       15.16        6.84      2.94 o 
   9   6   7       17.92        5.83      2.80 o 
  10   6   7        3.67        5.81      2.54 o 
  11   6   7       64.18       47.58      5.42 o 
  12   6   7        1.75        5.12      3.83 o 
  13   6   7        0.68        1.22      3.39 o 
  14   6   7       53.33       53.21      6.25 o 
  15   6   7       17.41       13.63      4.27 o 
  16   6   7       23.59       32.82      6.79 o 
 -18   7   7        5.35       -3.64      5.59 o 
 -17   7   7        1.43       17.79      6.86 o 
 -16   7   7       52.53       41.72      6.67 o 
 -15   7   7       32.18       40.63      6.65 o 
 -14   7   7      257.26      258.97     13.62 o 
 -13   7   7      454.64      435.03     16.94 o 
 -12   7   7      269.56      272.49     11.52 o 
 -11   7   7       81.06       81.70      6.40 o 
 -10   7   7      384.80      363.18     12.04 o 
  -9   7   7      387.36      360.32     12.26 o 
  -8   7   7       14.59        7.90      4.76 o 
  -7   7   7       69.85       80.66      4.20 o 
  -6   7   7        2.52       -1.24      2.43 o 
  -5   7   7       40.77       56.34      4.10 o 
  -4   7   7        4.57        1.89      2.00 o 
  -3   7   7     1368.66     1312.47     15.85 o 
  -2   7   7      997.90      891.87     10.00 o 
  -1   7   7      444.08      410.85      8.21 o 
   0   7   7       45.82       40.40      2.30 o 
   1   7   7       78.50       74.65      3.04 o 
   2   7   7      471.94      452.83      8.46 o 
   3   7   7       36.03       26.14      2.42 o 
   4   7   7       89.63       88.18      3.43 o 
   5   7   7      873.81      841.72     12.39 o 
   6   7   7      591.52      595.43     10.87 o 
   7   7   7     2019.25     1881.32     19.84 o 
   8   7   7        2.71       -1.12      2.70 o 
   9   7   7        2.06        0.55      2.43 o 
  10   7   7      271.64      261.62      9.60 o 
  11   7   7       28.01       24.24      4.31 o 
  12   7   7       14.97        7.44      3.50 o 
  13   7   7       55.93       47.21      6.08 o 
  14   7   7        9.70        7.22      5.13 o 
  15   7   7        0.06        1.08      3.40 o 
  16   7   7        7.71       10.38      4.96 o 
 -17   8   7        0.24       -8.22      9.88 o 
 -16   8   7       20.79       24.34      5.94 o 
 -15   8   7      319.76      381.88     17.33 o 
 -14   8   7       43.99       65.67      8.74 o 
 -13   8   7       73.60       99.00      7.86 o 
 -12   8   7        4.55       13.07      4.67 o 
 -11   8   7        0.83       -0.56      3.86 o 
 -10   8   7       83.45       88.97      6.33 o 
  -9   8   7       36.36       24.65      3.84 o 
  -8   8   7       72.23       44.20      4.21 o 
  -7   8   7       27.81       24.93      3.21 o 
  -6   8   7       37.70       65.16      4.90 o 
  -5   8   7        3.34        0.04      2.08 o 
  -4   8   7       11.59       24.63      3.02 o 
  -3   8   7      954.61     1071.82     15.34 o 
  -2   8   7       90.11       71.86      4.15 o 
  -1   8   7       90.86       74.07      3.23 o 
   0   8   7      263.47      215.93      7.07 o 
   1   8   7     1205.53     1013.37     14.24 o 
   2   8   7      298.18      336.15      7.73 o 
   3   8   7      137.97      106.48      4.59 o 
   4   8   7       15.16       13.87      2.63 o 
   5   8   7        0.14       -2.28      2.28 o 
   6   8   7     1563.56     1549.65     18.11 o 
   7   8   7     1519.31     1597.85     19.52 o 
   8   8   7        4.81       11.23      3.24 o 
   9   8   7      478.44      394.40     11.59 o 
  10   8   7        1.62        5.77      2.78 o 
  11   8   7       11.77       14.23      3.39 o 
  12   8   7        3.14        1.18      3.45 o 
  13   8   7       13.11       25.64      4.44 o 
  14   8   7        0.00        5.84      4.67 o 
  15   8   7        1.76        0.94      4.90 o 
 -17   9   7        0.08       -0.04      5.73 o 
 -16   9   7       54.17       50.55      8.34 o 
 -15   9   7        6.28       11.12      5.55 o 
 -14   9   7       50.80       50.50      6.45 o 
 -13   9   7        4.13       11.66      4.39 o 
 -12   9   7      106.09      111.13      7.17 o 
 -11   9   7        1.44        1.76      3.05 o 
 -10   9   7       89.30       84.05      5.77 o 
  -9   9   7      199.42      183.45      8.11 o 
  -8   9   7       25.00       33.61      4.82 o 
  -7   9   7      183.27      175.05      7.54 o 
  -6   9   7      180.89      165.00      7.18 o 
  -5   9   7       46.39       47.00      3.91 o 
  -4   9   7      173.83      192.11      7.18 o 
  -3   9   7       11.12       17.32      2.59 o 
  -2   9   7       68.41       55.69      4.28 o 
  -1   9   7      447.04      457.36      9.97 o 
   0   9   7       46.09       48.13      4.00 o 
   1   9   7       74.13       76.42      4.98 o 
   2   9   7      340.37      282.76      8.25 o 
   3   9   7     1136.00     1197.19     15.40 o 
   4   9   7       11.53       19.83      2.55 o 
   5   9   7       54.70       49.85      3.65 o 
   6   9   7      777.42      780.82     15.32 o 
   7   9   7      170.07      196.87     11.08 o 
   8   9   7       16.95        6.85      3.21 o 
   9   9   7        0.17        5.54      3.33 o 
  10   9   7       23.90       17.53      4.65 o 
  11   9   7        4.10        0.23      3.59 o 
  12   9   7        0.95        4.63      5.67 o 
  13   9   7        1.70       -4.74      4.74 o 
  14   9   7       15.28       13.92      5.48 o 
 -16  10   7       44.95       69.40      7.62 o 
 -15  10   7      106.05       97.73      7.56 o 
 -14  10   7        5.16       11.08      5.25 o 
 -13  10   7       21.50       27.55      4.73 o 
 -12  10   7       32.79       40.59      5.08 o 
 -11  10   7        0.14       -3.13      3.13 o 
 -10  10   7       30.58       27.48      3.74 o 
  -9  10   7        0.17       -3.05      3.05 o 
  -8  10   7        4.84        2.29      3.45 o 
  -7  10   7     1151.11     1175.56     17.77 o 
  -6  10   7      697.43      642.07     12.82 o 
  -5  10   7       23.39       14.61      2.89 o 
  -4  10   7      434.58      508.34     11.86 o 
  -3  10   7      197.80      143.41      5.88 o 
  -2  10   7     1012.78     1030.17     17.42 o 
  -1  10   7       71.17       55.95      5.22 o 
   0  10   7       21.19       28.45      4.82 o 
   1  10   7      224.57      237.82     10.91 o 
   2  10   7       88.04       74.81      4.88 o 
   3  10   7       51.49       39.42      4.08 o 
   4  10   7       17.52       15.86      3.10 o 
   5  10   7        4.50        1.59      2.91 o 
   6  10   7       12.85       12.76      3.10 o 
   7  10   7       70.88       64.71      5.31 o 
   8  10   7       16.46       26.07      3.89 o 
   9  10   7      522.80      465.70     15.16 o 
  10  10   7       84.54       72.21      6.57 o 
  11  10   7        2.79       13.36      5.04 o 
  12  10   7        1.34        3.88      4.52 o 
  13  10   7        1.67        2.46      8.53 o 
  14  10   7       88.27      108.79     10.70 o 
 -15  11   7        3.70       14.47      5.26 o 
 -14  11   7       40.32       66.50      6.60 o 
 -13  11   7       11.40       12.79      4.63 o 
 -12  11   7        0.47        0.61      3.29 o 
 -11  11   7        8.84        8.87      4.41 o 
 -10  11   7        0.14        4.85      3.26 o 
  -9  11   7        0.62       -3.21      3.21 o 
  -8  11   7       71.08       53.91      4.56 o 
  -7  11   7      141.36      131.65      6.46 o 
  -6  11   7       61.17       83.64      7.23 o 
  -5  11   7        5.34       12.12      3.81 o 
  -4  11   7      221.29      225.15      8.53 o 
  -3  11   7        5.26        2.49      3.41 o 
  -2  11   7      279.93      334.30     11.79 o 
  -1  11   7     1137.74     1296.19     22.69 o 
   0  11   7      257.33      201.99     10.84 o 
   1  11   7        2.18        1.97      4.72 o 
   2  11   7       14.17        9.51      3.89 o 
   3  11   7      159.25      146.29      7.71 o 
   4  11   7       65.61       57.87      5.33 o 
   5  11   7      154.11      156.06      8.34 o 
   6  11   7      170.12      180.98      8.10 o 
   7  11   7      293.22      292.26     11.89 o 
   8  11   7      350.47      331.07     12.98 o 
   9  11   7      125.40      101.81      9.63 o 
  10  11   7       81.62       78.78      8.62 o 
  11  11   7       35.62       31.49      6.83 o 
  12  11   7        5.55        4.94      4.65 o 
  13  11   7        0.08       -1.75      5.40 o 
 -14  12   7        4.91       10.44      4.21 o 
 -13  12   7        3.01        9.15      3.86 o 
 -12  12   7       11.92       14.95      3.52 o 
 -11  12   7        9.70       13.24      4.56 o 
 -10  12   7        3.94        0.68      4.19 o 
  -9  12   7        7.11        7.42      2.85 o 
  -8  12   7      135.07      102.65      6.06 o 
  -7  12   7      133.80      134.32      6.81 o 
  -6  12   7       83.93       94.08      6.34 o 
  -5  12   7       16.55       24.18      4.07 o 
  -4  12   7      331.82      336.08     12.67 o 
  -3  12   7       27.41       12.94      3.74 o 
  -2  12   7       29.46       30.34      4.43 o 
  -1  12   7      136.50      123.24      9.09 o 
   0  12   7      209.01      212.54     11.62 o 
   1  12   7       64.59       50.60      7.29 o 
   2  12   7       25.53       29.20      4.93 o 
   3  12   7        2.98        3.27      3.77 o 
   4  12   7        5.99       14.11      4.36 o 
   5  12   7       82.23       93.20      8.54 o 
   6  12   7       51.65       56.00      6.99 o 
   7  12   7       21.66       21.05      5.34 o 
   8  12   7      234.58      219.08     13.23 o 
   9  12   7       13.81       18.22      5.96 o 
  10  12   7       19.90       23.05      6.05 o 
  11  12   7        9.95       10.28      4.89 o 
 -12  13   7       12.41       11.88      3.93 o 
 -11  13   7       41.80       44.73      5.18 o 
 -10  13   7        0.64       -1.63      2.84 o 
  -9  13   7       13.20       17.32      5.22 o 
  -8  13   7       34.91       26.55      3.86 o 
  -7  13   7        0.80        0.49      3.37 o 
  -6  13   7       23.89       35.21      4.58 o 
  -5  13   7       34.71       42.12      6.60 o 
  -4  13   7      345.77      358.37     13.65 o 
  -3  13   7       28.92       35.52      5.34 o 
  -2  13   7       28.02       35.76      5.31 o 
  -1  13   7       27.89       41.12      8.95 o 
   0  13   7       18.74        7.04      3.69 o 
   1  13   7       17.48       29.78     18.51 o 
   2  13   7       22.44       13.80      4.66 o 
   3  13   7       16.01       25.48      5.42 o 
   4  13   7       54.28       38.32      5.89 o 
   5  13   7        3.27       10.16      4.47 o 
   6  13   7       10.18        6.54      5.87 o 
   7  13   7      141.15      165.26     15.18 o 
   8  13   7       26.67       27.07      9.88 o 
   9  13   7        8.11       20.29     17.03 o 
  10  13   7       41.76       45.93      8.26 o 
 -11  14   7       60.30       42.83      6.00 o 
 -10  14   7        4.11        0.88      3.52 o 
  -9  14   7        0.28        0.46      3.11 o 
  -8  14   7        0.65       -2.34      3.13 o 
  -7  14   7        0.02       -0.98      5.30 o 
  -6  14   7       16.28        5.29      3.64 o 
  -5  14   7      169.17      165.79      9.88 o 
  -4  14   7       26.90       43.93      6.17 o 
  -3  14   7        1.01       14.11      5.55 o 
  -2  14   7      181.48      175.28     10.14 o 
  -1  14   7       45.55       40.36      6.51 o 
   0  14   7       35.93       18.40      7.01 o 
   1  14   7       11.83       16.98      5.86 o 
   2  14   7        0.94        0.77      5.52 o 
   3  14   7       31.05       27.35      5.68 o 
   4  14   7        5.79        7.32      5.43 o 
   5  14   7       48.05       60.31     10.07 o 
   6  14   7        7.43       13.62      7.09 o 
   7  14   7        0.87       15.61     14.87 o 
   8  14   7       86.98       89.53     12.41 o 
  -8  15   7        7.00        4.57      4.68 o 
  -7  15   7        0.15       -4.45      4.53 o 
  -6  15   7        8.61       13.40      4.42 o 
  -5  15   7        3.27        0.15      5.12 o 
  -4  15   7        3.16        8.00      4.86 o 
  -3  15   7       27.67       29.33      6.32 o 
  -2  15   7       29.59       49.77      8.22 o 
  -1  15   7        0.52       -3.58     11.01 o 
   0  15   7        0.75        5.11      6.19 o 
   1  15   7        7.71       16.07      7.92 o 
   2  15   7        0.20       -2.81      5.96 o 
   3  15   7       17.46       19.95      7.88 o 
   4  15   7        4.95        8.67      6.16 o 
   5  15   7       13.48       17.96      7.29 o 
   6  15   7        0.63        4.65      6.78 o 
  -5  16   7        7.48        8.62      4.99 o 
  -4  16   7        8.91       20.01     16.53 o 
  -3  16   7       11.70       15.15      6.70 o 
  -2  16   7        0.46       14.81      7.17 o 
  -1  16   7        1.72       12.88      5.47 o 
   0  16   7        0.18        6.52      6.00 o 
   1  16   7        0.39       -5.66      8.31 o 
   2  16   7       11.33       13.29      6.95 o 
   3  16   7        1.23       -1.56     11.41 o 
 -20   0   8        8.40       14.82      8.63 o 
 -18   0   8       37.26       28.57     10.69 o 
 -16   0   8      273.81      247.17     23.90 o 
 -14   0   8       28.61       22.91      7.64 o 
 -12   0   8      100.97       70.53     11.59 o 
 -10   0   8     1149.97     1236.58     40.07 o 
  -8   0   8      127.80      119.14     11.50 o 
  -6   0   8       56.45       32.61      6.92 o 
  -4   0   8     1221.96     1141.61     28.66 o 
  -2   0   8        3.27        4.76      1.84 o 
   0   0   8    14318.92    14638.64     63.77 o 
   2   0   8      950.75      842.98      8.47 o 
   4   0   8      290.20      234.22      6.13 o 
   6   0   8     2927.94     3105.73     45.33 o 
   8   0   8      716.76      711.80     19.19 o 
  10   0   8        4.54       -3.98      3.98 o 
  12   0   8      108.62      134.14     10.45 o 
  14   0   8        3.22        9.88      9.25 o 
  16   0   8        5.07       25.79     10.24 o 
 -19   1   8       29.60       23.45      7.50 o 
 -18   1   8       99.61      131.89     13.85 o 
 -17   1   8        0.40       -0.93      4.87 o 
 -16   1   8       27.04       22.55      8.85 o 
 -15   1   8      196.43      204.11     14.67 o 
 -14   1   8       16.62       12.09      5.49 o 
 -13   1   8       48.01        9.48      4.63 o 
 -12   1   8       66.09       77.10     15.00 o 
 -11   1   8      181.09      225.89     13.28 o 
 -10   1   8        1.76       -2.86      3.46 o 
  -9   1   8      136.02      145.26      9.84 o 
  -8   1   8        3.47       14.34      3.85 o 
  -7   1   8      164.55      222.30     10.66 o 
  -6   1   8       65.54       52.21      5.16 o 
  -5   1   8       11.25       -2.85      4.63 o 
  -4   1   8      248.04      209.31      8.89 o 
  -3   1   8      105.24      185.61      5.40 o 
  -2   1   8       46.92       31.31      2.87 o 
  -1   1   8     6888.26     7792.67     23.96 o 
   0   1   8     8988.46    10040.57     30.93 o 
   1   1   8     3042.01     3331.63     13.88 o 
   2   1   8       33.59       23.74      1.47 o 
   3   1   8       74.53       80.24      2.70 o 
   4   1   8     1665.38     1685.18     13.03 o 
   5   1   8      177.42      170.50      4.73 o 
   6   1   8        1.25        1.07      1.46 o 
   7   1   8        0.58        3.36      2.00 o 
   8   1   8      106.08       84.14      4.23 o 
   9   1   8        0.10       -1.22      2.09 o 
  10   1   8      238.09      216.15      8.46 o 
  11   1   8      248.00      232.51     12.99 o 
  12   1   8       56.68       43.04      6.16 o 
  13   1   8       10.29        5.94      3.43 o 
  14   1   8       77.98       58.65      9.43 o 
  15   1   8        0.11        7.74      7.43 o 
  16   1   8       23.30       15.85      6.50 o 
  17   1   8       31.08       48.46      9.98 o 
 -19   2   8       18.53       18.22      6.57 o 
 -18   2   8       15.22        8.71      5.30 o 
 -17   2   8       57.84       56.59     18.28 o 
 -16   2   8      105.77      127.26     12.10 o 
 -15   2   8      114.13      110.96     11.53 o 
 -14   2   8      584.03      541.56     22.32 o 
 -13   2   8      814.13      652.09     23.67 o 
 -12   2   8      162.60      153.75     11.30 o 
 -11   2   8       26.92       28.24      5.56 o 
 -10   2   8       45.94       48.27      5.91 o 
  -9   2   8      185.36      244.81     17.52 o 
  -8   2   8      921.02      980.00     23.21 o 
  -7   2   8      721.98      936.77     21.62 o 
  -6   2   8        0.00       16.04     15.99 o 
  -5   2   8       24.93       33.60      4.14 o 
  -4   2   8       82.76       74.81      3.94 o 
  -3   2   8       24.18       23.75      2.85 o 
  -2   2   8       80.87      163.32      3.87 o 
  -1   2   8      429.71      480.96      7.42 o 
   0   2   8      354.73      413.62      5.38 o 
   1   2   8      134.87      160.00      3.11 o 
   2   2   8     4394.46     4464.22     18.28 o 
   3   2   8     1227.27     1145.21     12.20 o 
   4   2   8        6.76        4.05      1.18 o 
   5   2   8      725.90      656.94      8.95 o 
   6   2   8       73.07       79.27      3.46 o 
   7   2   8      156.71      188.56      5.45 o 
   8   2   8      346.41      352.35      8.31 o 
   9   2   8       18.56       12.39      2.26 o 
  10   2   8       80.88       77.24      5.64 o 
  11   2   8      300.25      269.62     12.55 o 
  12   2   8       24.34       22.41      4.61 o 
  13   2   8        5.39        9.58      3.94 o 
  14   2   8       56.94       63.80      7.31 o 
  15   2   8       94.65       96.28      9.31 o 
  16   2   8        2.35       17.36      7.15 o 
  17   2   8        8.03       11.69      5.89 o 
 -19   3   8        0.14        9.10      6.58 o 
 -18   3   8        8.97        8.96      6.21 o 
 -17   3   8        0.46       -0.70      4.90 o 
 -16   3   8        4.26        1.15      5.78 o 
 -15   3   8        1.60       -2.22      4.87 o 
 -14   3   8       37.67       61.23      8.31 o 
 -13   3   8       13.72       10.19      8.13 o 
 -12   3   8       48.93       43.82      8.27 o 
 -11   3   8      265.54      253.68     13.85 o 
 -10   3   8       29.45       22.78      5.35 o 
  -9   3   8      264.77      298.23     13.64 o 
  -8   3   8     1097.99     1053.99     40.39 o 
  -7   3   8      119.35       74.02      6.48 o 
  -6   3   8       97.90      144.39      8.67 o 
  -5   3   8       11.95        3.71      1.96 o 
  -4   3   8       22.22       17.82      3.07 o 
  -3   3   8     4932.02     5091.66     32.20 o 
  -2   3   8     5431.49     5835.74     32.24 o 
  -1   3   8        1.81        4.76      1.55 o 
   0   3   8      415.02      410.30      5.34 o 
   1   3   8      929.90     1001.95     22.37 o 
   2   3   8     1604.10     1570.30     11.07 o 
   3   3   8       14.60       10.42      1.07 o 
   4   3   8      705.64      589.48     10.48 o 
   5   3   8      197.72      126.93      3.65 o 
   6   3   8       12.07       15.28      1.61 o 
   7   3   8      142.58      153.69      6.63 o 
   8   3   8        0.40        1.67      2.88 o 
   9   3   8       11.26       11.00      2.73 o 
  10   3   8        8.51       19.40      3.51 o 
  11   3   8       20.45       10.28      2.84 o 
  12   3   8      168.80      141.80      9.54 o 
  13   3   8        0.39        9.67      4.57 o 
  14   3   8        5.55        2.42      5.11 o 
  15   3   8        0.34       12.24      8.31 o 
  16   3   8        5.94        1.92      4.47 o 
  17   3   8       29.20       36.53      8.52 o 
 -19   4   8       10.72       21.58     11.59 o 
 -18   4   8        3.26       26.93      9.03 o 
 -17   4   8       23.29       18.74      6.58 o 
 -16   4   8       12.76       13.94      6.02 o 
 -15   4   8      116.10      120.00     11.65 o 
 -14   4   8       19.84       13.83      5.77 o 
 -13   4   8      222.14      210.10     13.99 o 
 -12   4   8        0.17        5.40      5.03 o 
 -11   4   8      440.16      427.09     18.02 o 
 -10   4   8        3.26        1.61      3.58 o 
  -9   4   8      144.51      114.62      9.04 o 
  -8   4   8        3.93        5.60      4.31 o 
  -7   4   8      520.12      448.02     10.94 o 
  -6   4   8       10.51        3.44      1.19 o 
  -5   4   8       40.29       25.77      1.81 o 
  -4   4   8     1456.89     1328.70     11.50 o 
  -3   4   8      269.86      297.80      4.93 o 
  -2   4   8     4820.63     5186.68     22.92 o 
  -1   4   8     1880.58     2178.60     12.82 o 
   0   4   8       53.07       32.41      1.47 o 
   1   4   8       37.22       23.13      2.05 o 
   2   4   8      857.92      949.20     16.97 o 
   3   4   8      121.03      137.56      4.33 o 
   4   4   8       35.33       22.10      1.74 o 
   5   4   8      281.18      250.47      7.42 o 
   6   4   8      477.74      441.70     10.18 o 
   7   4   8        3.09       11.53      2.51 o 
   8   4   8      165.26      135.39      6.27 o 
   9   4   8       16.83       24.31      3.18 o 
  10   4   8        7.00        4.84      2.95 o 
  11   4   8       15.41       15.00      3.59 o 
  12   4   8        0.34        7.76      3.33 o 
  13   4   8        7.29       19.59      5.23 o 
  14   4   8        4.05       -1.67      3.73 o 
  15   4   8       56.98       56.97      7.54 o 
  16   4   8        0.00        0.94      6.17 o 
 -19   5   8        1.11        5.41      6.06 o 
 -18   5   8        0.49       12.60      5.48 o 
 -17   5   8      360.59      398.50     22.24 o 
 -16   5   8       26.40       34.77      8.09 o 
 -15   5   8        6.73        5.41      4.94 o 
 -14   5   8       31.63       24.33      7.24 o 
 -13   5   8       25.56       42.43     15.81 o 
 -12   5   8      119.66      112.88     10.74 o 
 -11   5   8        0.38       13.28     18.46 o 
 -10   5   8      534.09      640.14     21.57 o 
  -9   5   8       68.60       50.39      6.65 o 
  -8   5   8      331.29      310.27      9.35 o 
  -7   5   8     1122.52     1009.82     24.46 o 
  -6   5   8        9.81        8.65      2.23 o 
  -5   5   8       12.08        1.46      2.73 o 
  -4   5   8      380.12      369.68      7.86 o 
  -3   5   8      953.44     1002.66     10.95 o 
  -2   5   8       38.73       38.42      2.36 o 
  -1   5   8      690.15      742.03      9.91 o 
   0   5   8       77.00       70.28      2.51 o 
   1   5   8      526.92      458.53      9.54 o 
   2   5   8        9.71       15.21      1.53 o 
   3   5   8      244.74      239.54      5.08 o 
   4   5   8      309.56      351.56      6.32 o 
   5   5   8       79.67       61.89      3.33 o 
   6   5   8      575.27      658.17     10.59 o 
   7   5   8     1715.63     1594.47     25.07 o 
   8   5   8      209.04      182.09      8.57 o 
   9   5   8       19.93       10.75      2.75 o 
  10   5   8        9.39       11.18      3.23 o 
  11   5   8       23.36       21.40      4.24 o 
  12   5   8        5.70        3.58      3.37 o 
  13   5   8        0.73        1.24      3.23 o 
  14   5   8        0.01       -1.43      3.49 o 
  15   5   8       54.03       41.88      6.78 o 
  16   5   8        1.82        6.62      6.28 o 
 -18   6   8        0.13       -1.50      6.13 o 
 -17   6   8        2.95        8.45      7.50 o 
 -16   6   8        2.41       -1.96      3.99 o 
 -15   6   8        7.34        0.00      6.67 o 
 -14   6   8       59.16       88.25     10.51 o 
 -13   6   8       44.25       54.39      8.95 o 
 -12   6   8        7.56        0.75      9.12 o 
 -11   6   8      299.71      344.30     17.18 o 
 -10   6   8      489.32      426.85     11.77 o 
  -9   6   8       91.04      111.12      5.99 o 
  -8   6   8       87.72       81.57      5.08 o 
  -7   6   8      368.37      296.94      9.02 o 
  -6   6   8      229.28      198.53      6.48 o 
  -5   6   8      476.30      546.10     10.23 o 
  -4   6   8       23.63       22.16      3.62 o 
  -3   6   8     1251.46     1319.23     13.45 o 
  -2   6   8     1745.87     1788.10     13.64 o 
  -1   6   8       12.72        7.52      1.46 o 
   0   6   8       32.38       34.09      2.02 o 
   1   6   8      144.46      198.37      4.10 o 
   2   6   8        4.96        3.17      1.22 o 
   3   6   8       98.18      114.02      3.82 o 
   4   6   8       95.84      110.87      3.86 o 
   5   6   8        2.85       -2.12      2.12 o 
   6   6   8      188.51      185.68      5.95 o 
   7   6   8      764.03      830.37     16.56 o 
   8   6   8       57.03       51.41      4.46 o 
   9   6   8      260.04      221.89      8.53 o 
  10   6   8       13.89        7.57      2.94 o 
  11   6   8       11.38       13.42      5.03 o 
  12   6   8        1.98        7.21      3.45 o 
  13   6   8       42.28       46.97      5.76 o 
  14   6   8       11.07        6.99      3.79 o 
  15   6   8        0.43        5.15      4.08 o 
  16   6   8       25.61       26.77      6.28 o 
 -18   7   8       21.69       23.96      7.41 o 
 -17   7   8       20.19       23.43      7.75 o 
 -16   7   8       49.81       58.74      9.45 o 
 -15   7   8        0.50       10.80      6.47 o 
 -14   7   8      263.90      305.36     18.36 o 
 -13   7   8      599.55      580.46     25.07 o 
 -12   7   8       10.73       20.97      6.87 o 
 -11   7   8      506.98      490.22     16.83 o 
 -10   7   8      138.41      111.34      7.93 o 
  -9   7   8      187.00      172.74      7.37 o 
  -8   7   8       70.08       68.59      4.31 o 
  -7   7   8       93.87       84.99      4.83 o 
  -6   7   8       13.66        6.20      2.02 o 
  -5   7   8        0.25       -2.08      2.08 o 
  -4   7   8      100.10       89.85      5.08 o 
  -3   7   8      258.11      341.48      8.23 o 
  -2   7   8     1999.63     2077.17     24.30 o 
  -1   7   8      368.07      386.60      7.01 o 
   0   7   8      232.99      191.19      4.82 o 
   1   7   8      384.42      416.74      7.66 o 
   2   7   8      864.53      864.89     11.85 o 
   3   7   8       71.77       69.56      3.39 o 
   4   7   8      716.82      558.32      9.19 o 
   5   7   8        4.42       -4.04      4.04 o 
   6   7   8      135.34      111.63      5.82 o 
   7   7   8     1021.12      971.09     17.03 o 
   8   7   8       74.23       56.80      4.74 o 
   9   7   8        2.25        2.05      3.56 o 
  10   7   8        2.73        3.68      3.02 o 
  11   7   8        3.52        1.23      3.37 o 
  12   7   8       25.20       13.60      3.69 o 
  13   7   8       46.10       45.73      5.77 o 
  14   7   8       39.51       37.48      5.69 o 
  15   7   8       13.88       15.49      4.66 o 
 -17   8   8        0.43       -0.89      5.75 o 
 -16   8   8       13.49        7.05      5.52 o 
 -15   8   8      117.40      175.33     15.11 o 
 -14   8   8      265.18      302.90     23.41 o 
 -13   8   8      740.40      663.54     26.32 o 
 -12   8   8      383.77      381.73     15.86 o 
 -11   8   8      478.85      457.36     21.68 o 
 -10   8   8        0.27        7.31      3.65 o 
  -9   8   8      165.80      141.46      7.72 o 
  -8   8   8      210.34      234.02      9.30 o 
  -7   8   8       12.44        4.42      2.52 o 
  -6   8   8        0.04        1.86      2.56 o 
  -5   8   8      524.58      531.72     12.58 o 
  -4   8   8       39.18       51.40      3.84 o 
  -3   8   8      509.91      485.75     10.44 o 
  -2   8   8       56.72       58.59      3.74 o 
  -1   8   8       92.67       67.43      3.16 o 
   0   8   8      462.24      469.70      9.62 o 
   1   8   8      297.88      365.78      8.76 o 
   2   8   8     2263.02     2129.97     19.44 o 
   3   8   8     2123.64     2153.84     25.13 o 
   4   8   8      237.04      242.37      8.27 o 
   5   8   8      597.31      638.68     14.74 o 
   6   8   8      153.85      168.61      7.39 o 
   7   8   8        5.29        9.37      3.21 o 
   8   8   8       57.04       55.05      4.85 o 
   9   8   8        1.76        0.77      2.77 o 
  10   8   8       49.51       49.59      4.84 o 
  11   8   8        3.15        3.05      2.98 o 
  12   8   8       29.92       12.64      3.77 o 
  13   8   8        3.65        2.81      3.56 o 
  14   8   8        2.13        3.08      4.76 o 
  15   8   8       14.64       23.69      5.66 o 
 -16   9   8       35.22       54.22      9.88 o 
 -15   9   8       59.16       85.16     11.05 o 
 -14   9   8        8.24       19.30      7.53 o 
 -13   9   8      157.09      175.95     11.78 o 
 -12   9   8      106.82      114.56      8.26 o 
 -11   9   8      189.94      156.91      9.14 o 
 -10   9   8      150.38      134.24      8.07 o 
  -9   9   8       27.29       17.25      3.51 o 
  -8   9   8       28.61       25.27      4.74 o 
  -7   9   8      262.17      323.97     11.07 o 
  -6   9   8      164.49      168.08      7.17 o 
  -5   9   8        5.17        3.23      3.96 o 
  -4   9   8       10.41       18.67      2.94 o 
  -3   9   8      439.80      478.10     10.81 o 
  -2   9   8      133.95      115.35      5.29 o 
  -1   9   8      361.87      367.56     11.11 o 
   0   9   8      453.03      451.52     13.85 o 
   1   9   8        5.28        8.28      2.54 o 
   2   9   8       49.62       62.32      4.40 o 
   3   9   8       29.06       19.79      3.31 o 
   4   9   8        0.11       -3.02      3.02 o 
   5   9   8       22.02       18.17      3.04 o 
   6   9   8        1.48        6.02      2.83 o 
   7   9   8        2.29        2.37      3.96 o 
   8   9   8       46.79       60.26      5.24 o 
   9   9   8        0.03        1.51      2.68 o 
  10   9   8       50.45       54.52      5.24 o 
  11   9   8        0.01       -3.28      3.28 o 
  12   9   8       16.06        8.91      7.73 o 
  13   9   8        2.01        1.36      4.59 o 
  14   9   8        3.51       11.22      5.22 o 
 -16  10   8        0.80       -2.88      4.85 o 
 -15  10   8       84.91       71.09      8.62 o 
 -14  10   8        1.14       12.79      5.51 o 
 -13  10   8       28.44       40.22      6.22 o 
 -12  10   8      153.51      160.79      9.73 o 
 -11  10   8       13.66       16.32      4.06 o 
 -10  10   8       66.80       55.39      5.83 o 
  -9  10   8        2.34       -3.44      3.44 o 
  -8  10   8      465.22      492.34     14.65 o 
  -7  10   8      328.25      344.19     10.74 o 
  -6  10   8       87.87       68.40      6.36 o 
  -5  10   8        0.00       -2.31      2.31 o 
  -4  10   8      124.80       83.17      5.18 o 
  -3  10   8       52.25       67.20      4.56 o 
  -2  10   8        2.91        0.35      3.39 o 
  -1  10   8      682.65      664.40     15.60 o 
   0  10   8      490.13      515.93     15.26 o 
   1  10   8       89.49      104.57      7.72 o 
   2  10   8      189.61      190.93     12.30 o 
   3  10   8      124.22      115.95      6.83 o 
   4  10   8        1.23       -2.86      2.86 o 
   5  10   8       19.24       12.13      2.81 o 
   6  10   8        6.19        1.32      2.88 o 
   7  10   8        7.38       15.89      3.45 o 
   8  10   8        1.70       13.52      3.65 o 
   9  10   8       44.28       50.68      5.12 o 
  10  10   8        0.34       -0.49      3.30 o 
  11  10   8       55.89       40.81      6.35 o 
  12  10   8        1.22       -2.03      6.93 o 
  13  10   8       21.65       22.91      6.02 o 
 -15  11   8      175.36      198.55     11.96 o 
 -14  11   8       84.04      107.01      9.12 o 
 -13  11   8       13.12       14.64      4.66 o 
 -12  11   8       11.36        8.69      3.81 o 
 -11  11   8        8.70        2.53      3.56 o 
 -10  11   8       94.73      101.75      7.69 o 
  -9  11   8       32.28       13.89      3.33 o 
  -8  11   8      132.00      106.15      6.46 o 
  -7  11   8       89.55       61.14      4.97 o 
  -6  11   8      361.80      344.32     10.96 o 
  -5  11   8       58.70       49.17      4.51 o 
  -4  11   8      263.05      314.41     10.06 o 
  -3  11   8      109.16       91.25      6.56 o 
  -2  11   8        0.04        0.99      3.25 o 
  -1  11   8       19.27       19.46      4.60 o 
   0  11   8      155.92      201.95     13.36 o 
   1  11   8      317.22      322.47     22.64 o 
   2  11   8       87.82       81.19      7.71 o 
   3  11   8        1.10       -1.62      4.66 o 
   4  11   8        4.32       -2.48      3.66 o 
   5  11   8        3.75        0.18      2.92 o 
   6  11   8        5.46        5.25      2.76 o 
   7  11   8       64.44       61.74      5.29 o 
   8  11   8      121.17       89.30      7.40 o 
   9  11   8       16.68       21.68      5.86 o 
  10  11   8       26.79       20.78      5.96 o 
  11  11   8        3.38       -1.92      4.64 o 
  12  11   8       18.56       10.64      4.90 o 
 -13  12   8        0.01        5.21      4.14 o 
 -12  12   8       16.27       33.34      5.03 o 
 -11  12   8       20.55       26.95      7.66 o 
 -10  12   8      210.32      186.59      9.27 o 
  -9  12   8       10.89        4.52      3.07 o 
  -8  12   8       16.22        5.48      3.13 o 
  -7  12   8       72.35       61.47      5.25 o 
  -6  12   8        0.34        1.59      3.13 o 
  -5  12   8       56.70       62.13      6.45 o 
  -4  12   8       85.86      112.88      8.03 o 
  -3  12   8       32.15       30.90      4.99 o 
  -2  12   8       10.52       22.17      3.90 o 
  -1  12   8        0.81        6.97      3.93 o 
   0  12   8       25.58       11.58      5.60 o 
   1  12   8       36.83       25.39      6.04 o 
   2  12   8        0.02        1.68      3.80 o 
   3  12   8        3.53        0.05      3.79 o 
   4  12   8        2.64        2.66      4.53 o 
   5  12   8       12.62       15.05      4.71 o 
   6  12   8        5.07        6.19      4.03 o 
   7  12   8        0.63        2.35      8.04 o 
   8  12   8        0.55       12.90      5.58 o 
   9  12   8        0.21       12.58      5.78 o 
  10  12   8        3.53        8.22      5.30 o 
  11  12   8       10.81        5.48      7.73 o 
 -12  13   8       85.46       89.70      8.06 o 
 -11  13   8        9.27       20.15      4.24 o 
 -10  13   8        4.66       -1.33      3.43 o 
  -9  13   8       17.44       27.02      4.60 o 
  -8  13   8       11.37        9.26      3.51 o 
  -7  13   8      123.01      115.04      8.18 o 
  -6  13   8       28.60       18.10      4.86 o 
  -5  13   8        1.07       16.90      4.50 o 
  -4  13   8      142.90      138.34      9.77 o 
  -3  13   8        5.45       10.74      4.26 o 
  -2  13   8       49.51       49.06      7.38 o 
  -1  13   8        0.13       -3.85      6.56 o 
   0  13   8        0.08       -5.86      5.86 o 
   1  13   8       16.09       17.60      5.01 o 
   2  13   8        8.09        5.04      4.14 o 
   3  13   8       12.56       16.86      4.65 o 
   4  13   8        0.48        2.09      3.97 o 
   5  13   8        9.21       12.44      5.16 o 
   6  13   8        6.67        0.26      6.00 o 
   7  13   8        2.01       12.18      6.78 o 
   8  13   8        1.05       18.16      8.11 o 
   9  13   8      111.44      160.05     15.91 o 
 -10  14   8        3.98        4.64      3.91 o 
  -9  14   8       15.70       11.55      5.07 o 
  -8  14   8        0.00       -2.91      3.98 o 
  -7  14   8        0.28       -4.49      4.49 o 
  -6  14   8        0.53        1.53      5.10 o 
  -5  14   8       43.05       40.00      5.91 o 
  -4  14   8       65.51       93.41      8.01 o 
  -3  14   8        0.66       13.63      6.69 o 
  -2  14   8       23.46       37.64      7.10 o 
  -1  14   8        9.16        7.56     19.41 o 
   0  14   8        5.32        9.53      6.20 o 
   1  14   8        6.07        2.32      4.12 o 
   2  14   8        6.78       10.75      4.67 o 
   3  14   8        2.66        1.09      4.23 o 
   4  14   8       30.51       36.31      8.31 o 
   5  14   8        3.59       18.09      7.27 o 
   6  14   8        1.52        1.96      5.23 o 
   7  14   8       44.95       72.82     11.75 o 
   8  14   8        0.05        9.24      7.69 o 
  -8  15   8        4.01       -1.70      3.59 o 
  -7  15   8        0.07       -4.75      4.75 o 
  -6  15   8        1.98        4.93      3.78 o 
  -5  15   8       92.30       98.97      9.85 o 
  -4  15   8       44.69       34.50     11.19 o 
  -3  15   8       34.69       51.47      9.90 o 
  -2  15   8       58.93       69.38      8.71 o 
  -1  15   8       45.42       50.79      7.92 o 
   0  15   8        0.01       -1.99      5.05 o 
   1  15   8       12.69        5.32      5.59 o 
   2  15   8        4.55       11.64      6.80 o 
   3  15   8       60.91       55.09      9.78 o 
   4  15   8       21.93       22.33      7.72 o 
   5  15   8       36.65       41.62     11.14 o 
  -3  16   8       31.59       51.24     10.05 o 
  -2  16   8       16.45       11.70      8.85 o 
  -1  16   8        3.33        0.11      5.75 o 
   0  16   8        9.15       12.10     10.47 o 
   1  16   8        0.62       -0.97      6.60 o 
 -19   0   9       26.99       28.84     10.24 o 
 -17   0   9       55.86       69.81     14.91 o 
 -15   0   9        2.37        9.61      7.64 o 
 -13   0   9      300.13      259.39     21.83 o 
 -11   0   9     1590.86     1642.24     48.61 o 
  -9   0   9      638.05      573.41     26.68 o 
  -7   0   9      104.84       72.96      9.43 o 
  -5   0   9      672.57      612.85     23.00 o 
  -3   0   9     2239.02     2348.23     23.79 o 
  -1   0   9     1907.46     1974.04     19.06 o 
   1   0   9     1603.42     1685.06     17.47 o 
   3   0   9     3339.72     3655.47     24.55 o 
   5   0   9        0.87        6.36      1.81 o 
   7   0   9      669.12      717.82     18.74 o 
   9   0   9       63.06       65.56     10.15 o 
  11   0   9      434.20      393.08     18.78 o 
  13   0   9       40.88       54.81     12.85 o 
  15   0   9       37.71       55.08     14.82 o 
  17   0   9      221.38      218.33     26.15 o 
 -19   1   9       29.29       42.22      9.52 o 
 -18   1   9      100.29      121.70     16.89 o 
 -17   1   9        2.73        5.47      5.88 o 
 -16   1   9       69.78       48.58      8.84 o 
 -15   1   9        0.00       -4.30      5.45 o 
 -14   1   9       25.26       16.09      5.75 o 
 -13   1   9      302.11      262.19     15.58 o 
 -12   1   9      141.87      171.33     12.34 o 
 -11   1   9     1092.80     1158.06     29.48 o 
 -10   1   9      373.07      340.21     15.56 o 
  -9   1   9     1152.77     1326.48     28.42 o 
  -8   1   9        0.37        8.96      9.21 o 
  -7   1   9     1047.74      948.23     29.92 o 
  -6   1   9      257.23      282.58     11.68 o 
  -5   1   9       32.91       34.30      4.41 o 
  -4   1   9       25.05       46.26      3.40 o 
  -3   1   9      749.17      674.66      9.83 o 
  -2   1   9      165.74       81.25      2.64 o 
  -1   1   9      526.83      502.64      5.48 o 
   0   1   9     5385.32     5617.76     29.81 o 
   1   1   9     1551.68     1515.55     11.56 o 
   2   1   9      704.43      723.18      7.66 o 
   3   1   9      309.30      271.20      4.74 o 
   4   1   9       14.42       23.78      1.87 o 
   5   1   9       96.07       80.22      3.44 o 
   6   1   9      358.60      309.50      6.85 o 
   7   1   9       21.24       15.23      2.06 o 
   8   1   9        0.48        5.50      2.10 o 
   9   1   9        5.06       -2.92      2.92 o 
  10   1   9       47.46       48.13      5.00 o 
  11   1   9       75.57       59.85      6.27 o 
  12   1   9      144.66      108.90      9.43 o 
  13   1   9        7.61        5.84      5.85 o 
  14   1   9       87.15       62.00      9.68 o 
  15   1   9       95.62       89.15     11.34 o 
  16   1   9       16.95       14.34     11.23 o 
  17   1   9       15.70       30.09      9.51 o 
 -19   2   9       15.83       34.63      8.92 o 
 -18   2   9        0.06        5.42      6.74 o 
 -17   2   9        5.57       20.28     10.02 o 
 -16   2   9      127.65      131.57     12.70 o 
 -15   2   9       65.28       49.01      8.67 o 
 -14   2   9        0.11        8.86      5.29 o 
 -13   2   9      389.78      368.90     17.94 o 
 -12   2   9      822.47      876.64     26.65 o 
 -11   2   9       93.21       85.77     16.98 o 
 -10   2   9       29.65       42.99      9.48 o 
  -9   2   9     1867.50     1733.00     33.01 o 
  -8   2   9       79.78      100.49     10.74 o 
  -7   2   9      427.51      367.89     14.05 o 
  -6   2   9       15.30        8.97      2.86 o 
  -5   2   9      429.67      516.93     11.19 o 
  -4   2   9      260.38      261.02      7.82 o 
  -3   2   9      349.49      463.59      7.22 o 
  -2   2   9     1995.87     2022.07     13.98 o 
  -1   2   9     1902.95     1872.68     13.78 o 
   0   2   9     2532.81     2579.75     14.78 o 
   1   2   9       94.92      106.52      2.62 o 
   2   2   9      405.03      369.19      5.04 o 
   3   2   9     1004.13      923.56     10.02 o 
   4   2   9      177.07      199.75      4.99 o 
   5   2   9      140.33      151.37      4.61 o 
   6   2   9      560.55      553.56      8.98 o 
   7   2   9      726.05      662.86     10.30 o 
   8   2   9      148.68      179.25      7.89 o 
   9   2   9       46.20       43.96      8.81 o 
  10   2   9       39.34       23.44      6.18 o 
  11   2   9       44.20       38.94      5.28 o 
  12   2   9       50.31       50.22      6.26 o 
  13   2   9        1.01       -4.04      4.04 o 
  14   2   9        1.18        5.14     10.69 o 
  15   2   9       53.49       57.21     18.73 o 
  16   2   9        6.08       18.31      7.40 o 
 -19   3   9        2.26        1.88      8.31 o 
 -18   3   9        2.93       -6.57      6.57 o 
 -17   3   9       94.28       88.60     11.16 o 
 -16   3   9        1.08       13.76      6.81 o 
 -15   3   9      222.85      218.99     15.35 o 
 -14   3   9       41.56       31.61      6.77 o 
 -13   3   9      192.80      189.99     22.19 o 
 -12   3   9        2.26       -1.50      5.46 o 
 -11   3   9       61.70       72.46     10.24 o 
 -10   3   9      367.24      299.44     14.93 o 
  -9   3   9       45.53       36.15      5.93 o 
  -8   3   9       58.16       49.14      5.87 o 
  -7   3   9     1335.77     1276.08     26.04 o 
  -6   3   9      120.60      102.83      5.08 o 
  -5   3   9        6.94       30.59      2.86 o 
  -4   3   9      181.83      241.13      6.51 o 
  -3   3   9      296.28      303.31      5.89 o 
  -2   3   9       23.10       34.36      2.09 o 
  -1   3   9       69.69       69.41      2.49 o 
   0   3   9        3.28        4.26      0.99 o 
   1   3   9      195.38      146.32      3.06 o 
   2   3   9       16.92       34.28      1.60 o 
   3   3   9      385.35      365.79      8.41 o 
   4   3   9     1043.34     1037.76     25.89 o 
   5   3   9       18.35       26.07      2.71 o 
   6   3   9       22.50       25.21      2.95 o 
   7   3   9     1040.00     1086.09     16.31 o 
   8   3   9      201.09      215.23      7.79 o 
   9   3   9        2.55        1.31      3.02 o 
  10   3   9        8.34        1.77      2.72 o 
  11   3   9       37.18       40.90      4.82 o 
  12   3   9      113.44       74.96      7.59 o 
  13   3   9       62.95       69.80      7.66 o 
  14   3   9        0.47       -2.86      4.04 o 
  15   3   9        4.15        2.74      4.04 o 
  16   3   9        8.91       18.24      6.57 o 
 -19   4   9        7.06       20.60     12.85 o 
 -18   4   9        0.00        2.64      5.49 o 
 -17   4   9        2.05       12.15      6.57 o 
 -16   4   9       54.23       58.54      9.11 o 
 -15   4   9       23.39       15.52      8.22 o 
 -14   4   9       15.87        7.67      4.39 o 
 -13   4   9      268.23      230.26     14.29 o 
 -12   4   9       72.43       72.55      9.20 o 
 -11   4   9      500.91      462.74     19.18 o 
 -10   4   9       67.12       98.26      9.17 o 
  -9   4   9      516.86      459.42     17.57 o 
  -8   4   9        3.88       -1.21      3.71 o 
  -7   4   9     1037.82     1102.28     18.64 o 
  -6   4   9     1332.10     1402.21     14.98 o 
  -5   4   9       46.62       37.81      2.69 o 
  -4   4   9      623.59      644.80      9.54 o 
  -3   4   9      977.37      924.31     10.16 o 
  -2   4   9       71.38       46.34      2.67 o 
  -1   4   9      382.95      374.77      6.20 o 
   0   4   9      130.07      150.91      5.00 o 
   1   4   9      422.63      464.24      8.57 o 
   2   4   9      209.64      210.34      5.70 o 
   3   4   9        6.56        1.42      1.66 o 
   4   4   9      336.02      275.86      5.08 o 
   5   4   9      192.81      185.65      6.68 o 
   6   4   9       23.52        2.24      2.97 o 
   7   4   9      232.77      221.84      7.75 o 
   8   4   9      897.67      901.38     15.88 o 
   9   4   9        0.50       -0.51      2.51 o 
  10   4   9      176.29      145.82      8.01 o 
  11   4   9       12.43       16.07      4.06 o 
  12   4   9        0.21        1.50      3.38 o 
  13   4   9        2.56       10.96      4.64 o 
  14   4   9        8.29        9.42      4.30 o 
  15   4   9        0.28        4.04      4.29 o 
  16   4   9        2.70        7.51      4.80 o 
 -18   5   9       27.81       37.34      8.06 o 
 -17   5   9       12.21       26.29      9.34 o 
 -16   5   9        5.80        5.88      5.09 o 
 -15   5   9        5.12       14.67      5.87 o 
 -14   5   9        7.25        8.06      5.83 o 
 -13   5   9      117.48      163.78     12.68 o 
 -12   5   9     1062.78     1067.35     30.03 o 
 -11   5   9      336.07      309.98     19.27 o 
 -10   5   9      619.43      605.43     21.31 o 
  -9   5   9      246.78      220.74     12.59 o 
  -8   5   9      247.54      250.20     10.01 o 
  -7   5   9        0.58        2.44      2.61 o 
  -6   5   9      326.43      461.87     10.64 o 
  -5   5   9      278.19      272.69      7.14 o 
  -4   5   9        1.28        3.18      1.50 o 
  -3   5   9       85.16      104.65      3.57 o 
  -2   5   9       53.61       58.21      2.66 o 
  -1   5   9      474.79      579.85      7.19 o 
   0   5   9      201.13      207.28      4.68 o 
   1   5   9      104.87      134.28      4.29 o 
   2   5   9      305.78      357.13      7.25 o 
   3   5   9     1040.89     1043.92     13.30 o 
   4   5   9       68.38       68.10      3.90 o 
   5   5   9      496.90      512.54     19.80 o 
   6   5   9      357.83      413.16     10.49 o 
   7   5   9        1.42        0.08      2.87 o 
   8   5   9        0.19        2.62      2.48 o 
   9   5   9        0.03        1.37      2.48 o 
  10   5   9      627.08      621.93     14.60 o 
  11   5   9        3.88        6.70      3.13 o 
  12   5   9       15.69       15.07      4.01 o 
  13   5   9        1.25        3.28      3.64 o 
  14   5   9       14.18        2.47      7.04 o 
  15   5   9        4.51       10.37      4.94 o 
  16   5   9        5.96        8.33      4.49 o 
 -18   6   9        1.57        3.35      9.66 o 
 -17   6   9        0.23        8.44      6.61 o 
 -16   6   9       14.42       15.75      5.21 o 
 -15   6   9        0.00        4.06      5.55 o 
 -14   6   9       80.88      114.85     12.26 o 
 -13   6   9      400.21      370.71     19.43 o 
 -12   6   9      250.64      243.80     15.60 o 
 -11   6   9      130.98      150.83      8.59 o 
 -10   6   9        9.92       14.63      4.51 o 
  -9   6   9        6.64       10.79      3.15 o 
  -8   6   9      115.25      104.27      5.76 o 
  -7   6   9       71.29       75.93      4.45 o 
  -6   6   9       81.43       67.63      4.89 o 
  -5   6   9      329.71      299.76      7.89 o 
  -4   6   9      533.43      559.99     10.28 o 
  -3   6   9     1687.49     1955.39     16.09 o 
  -2   6   9     1285.51     1244.75     13.22 o 
  -1   6   9     1002.08      906.95     10.21 o 
   0   6   9     1428.56     1542.36     15.61 o 
   1   6   9      167.01      190.89      4.93 o 
   2   6   9        6.28        2.56      1.55 o 
   3   6   9     1073.43     1033.80     14.55 o 
   4   6   9      460.56      391.87      8.58 o 
   5   6   9      841.87      825.63     14.77 o 
   6   6   9      228.09      243.26      8.32 o 
   7   6   9       11.27       24.93      3.99 o 
   8   6   9        0.30       -0.83      2.69 o 
   9   6   9       11.17       13.07      3.25 o 
  10   6   9       16.59       15.78      3.28 o 
  11   6   9        2.21        6.42      3.57 o 
  12   6   9        2.45        1.51      3.15 o 
  13   6   9       32.73       24.51      4.57 o 
  14   6   9        8.34        6.54      4.71 o 
  15   6   9        1.17        6.75      4.97 o 
 -17   7   9        0.27        1.17      7.73 o 
 -16   7   9       39.01       36.66     12.89 o 
 -15   7   9        6.10        6.80      5.70 o 
 -14   7   9       28.74       38.50      8.51 o 
 -13   7   9      177.35      193.63     12.05 o 
 -12   7   9      131.60      131.93      9.87 o 
 -11   7   9      301.81      331.30     13.95 o 
 -10   7   9        0.31        0.71      2.60 o 
  -9   7   9        5.92       -2.95      2.95 o 
  -8   7   9        0.37        5.51      2.08 o 
  -7   7   9        0.80       -1.93      2.20 o 
  -6   7   9      158.97      145.98      6.04 o 
  -5   7   9       61.94       56.73      4.22 o 
  -4   7   9       82.34       75.25      4.28 o 
  -3   7   9      508.32      512.68     10.19 o 
  -2   7   9       32.49       26.47      2.10 o 
  -1   7   9       39.20       47.99      2.74 o 
   0   7   9       14.85       23.44      2.37 o 
   1   7   9       31.03       25.03      3.55 o 
   2   7   9      184.92      145.72      6.31 o 
   3   7   9       38.32       52.73      6.63 o 
   4   7   9        8.46       11.81      2.32 o 
   5   7   9      257.33      196.43      7.47 o 
   6   7   9      148.10      132.27      6.67 o 
   7   7   9      261.79      246.73      8.93 o 
   8   7   9      103.06       98.55      6.10 o 
   9   7   9        0.80        0.95      2.87 o 
  10   7   9        2.39        5.33      2.98 o 
  11   7   9        8.29       -0.38      2.85 o 
  12   7   9       61.02       52.17      6.03 o 
  13   7   9        1.53        7.27      4.88 o 
  14   7   9        0.10       -4.41      4.41 o 
  15   7   9        6.70        3.12      4.53 o 
 -17   8   9       18.30       30.25      7.81 o 
 -16   8   9       10.83        3.78     18.06 o 
 -15   8   9        8.84       17.30      7.07 o 
 -14   8   9       80.45       92.37     11.52 o 
 -13   8   9        4.06        8.36      6.19 o 
 -12   8   9        4.80       18.81      7.10 o 
 -11   8   9       40.67       55.98      6.85 o 
 -10   8   9      737.75      785.93     18.48 o 
  -9   8   9       12.78       17.01      3.77 o 
  -8   8   9      361.12      349.93     11.65 o 
  -7   8   9       63.52       50.67      4.66 o 
  -6   8   9      233.37      224.69     11.59 o 
  -5   8   9        0.00       -0.04      2.07 o 
  -4   8   9       93.57       81.64      4.85 o 
  -3   8   9      873.49      880.82     13.93 o 
  -2   8   9        0.34        4.13      2.28 o 
  -1   8   9      418.67      362.00     11.50 o 
   0   8   9     1399.24     1408.40     28.62 o 
   1   8   9      905.16      871.15     15.58 o 
   2   8   9     1529.11     1429.95     19.25 o 
   3   8   9       17.01       24.75      3.79 o 
   4   8   9       10.42        3.61      2.85 o 
   5   8   9        0.07       -2.89      2.89 o 
   6   8   9       26.09       38.44      3.90 o 
   7   8   9       13.35       13.82      3.11 o 
   8   8   9       34.89       42.36      4.30 o 
   9   8   9       20.93       19.95      3.43 o 
  10   8   9        7.34        8.09      3.02 o 
  11   8   9       14.45       11.06      3.34 o 
  12   8   9       35.18       25.30      4.64 o 
  13   8   9        2.24        5.37      4.64 o 
  14   8   9        2.97        0.51      5.44 o 
 -16   9   9       10.91       13.49      7.49 o 
 -15   9   9        4.20        1.15     13.57 o 
 -14   9   9      231.19      228.11     30.41 o 
 -13   9   9      204.18      235.89     13.66 o 
 -12   9   9       50.97       50.70      6.12 o 
 -11   9   9       43.27       41.58      5.33 o 
 -10   9   9      101.84       90.93      6.89 o 
  -9   9   9      322.71      276.71     11.04 o 
  -8   9   9       82.26       93.25      6.28 o 
  -7   9   9      159.01      166.79      8.22 o 
  -6   9   9       42.34       53.29      4.40 o 
  -5   9   9       28.80       21.15      2.96 o 
  -4   9   9        9.77       11.51      2.92 o 
  -3   9   9       85.79      103.02      5.79 o 
  -2   9   9      112.96      102.46      7.34 o 
  -1   9   9      490.39      507.36     14.14 o 
   0   9   9       42.43       61.63      7.07 o 
   1   9   9      404.56      367.94     11.07 o 
   2   9   9     1641.67     1606.66     23.35 o 
   3   9   9      191.77      166.95      7.31 o 
   4   9   9       62.06       66.98      4.85 o 
   5   9   9       16.76       18.25      3.21 o 
   6   9   9       91.80       70.23      5.17 o 
   7   9   9      131.86      108.80      6.61 o 
   8   9   9       28.34       31.45      4.31 o 
   9   9   9        9.41        8.69      3.16 o 
  10   9   9        6.61        7.29      2.92 o 
  11   9   9       11.20       16.39      3.59 o 
  12   9   9        6.99        7.06      4.85 o 
  13   9   9        7.07        8.64      5.38 o 
 -15  10   9        1.87        2.83      4.82 o 
 -14  10   9       15.79       23.86      6.60 o 
 -13  10   9      150.12      164.54     10.42 o 
 -12  10   9        0.74        2.02      3.58 o 
 -11  10   9        0.46        2.63      3.81 o 
 -10  10   9      225.59      189.78      9.84 o 
  -9  10   9        0.05       -2.93      3.71 o 
  -8  10   9      183.59      198.38      8.47 o 
  -7  10   9       71.71       64.09      6.57 o 
  -6  10   9      167.33      153.96      7.25 o 
  -5  10   9        1.97        2.69      3.59 o 
  -4  10   9       52.86       62.58      4.48 o 
  -3  10   9       76.94       93.11      8.41 o 
  -2  10   9       29.11       52.19      4.76 o 
  -1  10   9       91.24      106.08      8.92 o 
   0  10   9      322.73      371.07     15.50 o 
   1  10   9      313.88      310.68     13.95 o 
   2  10   9       21.67       37.75      5.99 o 
   3  10   9        0.98        4.14      3.89 o 
   4  10   9        4.30        8.47      2.77 o 
   5  10   9        3.87        8.33      2.93 o 
   6  10   9       29.24       30.12      5.26 o 
   7  10   9        7.79        9.12      2.76 o 
   8  10   9        1.05        2.23      2.85 o 
   9  10   9      137.93      109.20      7.23 o 
  10  10   9       57.19       55.23      6.32 o 
  11  10   9       24.95       15.23      4.28 o 
  12  10   9       20.58       13.89      6.36 o 
 -14  11   9        0.42        7.05      5.46 o 
 -13  11   9        7.94       12.29      4.52 o 
 -12  11   9       53.60       45.51      7.17 o 
 -11  11   9        1.65        0.85      3.72 o 
 -10  11   9        9.57       10.00      3.65 o 
  -9  11   9       45.77       23.24      4.83 o 
  -8  11   9        0.57       -4.61      4.61 o 
  -7  11   9        0.00        4.13      2.83 o 
  -6  11   9      106.64      121.90      6.68 o 
  -5  11   9      174.11      176.86      9.09 o 
  -4  11   9        0.58        4.04      4.45 o 
  -3  11   9       10.29        2.54      3.57 o 
  -2  11   9       72.26       61.59      6.43 o 
  -1  11   9      287.46      284.03     13.92 o 
   0  11   9      316.64      305.21     17.72 o 
   1  11   9       45.68       43.04      6.36 o 
   2  11   9       11.59       17.62      4.98 o 
   3  11   9       17.30        4.11      4.23 o 
   4  11   9      161.75      200.62     11.65 o 
   5  11   9        3.82       -4.67      4.67 o 
   6  11   9        5.47        8.64      3.02 o 
   7  11   9       37.73       32.98      4.38 o 
   8  11   9       46.24       41.81      5.69 o 
   9  11   9      112.67      111.50      8.47 o 
  10  11   9       15.63       36.27      7.09 o 
  11  11   9       26.19       13.39      5.63 o 
 -13  12   9       27.96       38.03      6.15 o 
 -12  12   9       20.32       30.46      5.09 o 
 -11  12   9        0.30        7.41      3.67 o 
 -10  12   9       27.81       30.04      4.73 o 
  -9  12   9       33.73       42.56      4.87 o 
  -8  12   9       71.01       71.39      5.77 o 
  -7  12   9        0.85        1.36      2.78 o 
  -6  12   9      124.47      140.70      8.61 o 
  -5  12   9        1.31        4.22      3.76 o 
  -4  12   9      549.94      544.56     16.17 o 
  -3  12   9      301.89      308.38     15.42 o 
  -2  12   9      309.50      339.26     13.57 o 
  -1  12   9       20.98       35.03      8.21 o 
   0  12   9       18.57       18.46      6.86 o 
   1  12   9        0.13        4.37      4.50 o 
   2  12   9        0.62        0.56      4.10 o 
   3  12   9        2.38        3.06      3.81 o 
   4  12   9        4.72        0.43      4.23 o 
   5  12   9       11.27       13.75      4.55 o 
   6  12   9        0.91       -2.13      5.73 o 
   7  12   9       19.19       19.72      5.14 o 
   8  12   9      138.05      132.23     13.62 o 
   9  12   9       24.22       38.93      7.40 o 
  10  12   9        0.28        0.69      5.03 o 
 -11  13   9       90.28       99.80      7.45 o 
 -10  13   9       11.49       18.56      4.36 o 
  -9  13   9        7.58        9.99      3.43 o 
  -8  13   9        3.00        5.68      3.84 o 
  -7  13   9       17.45       12.72      4.13 o 
  -6  13   9       14.97        7.26      6.54 o 
  -5  13   9      111.36      112.61      9.70 o 
  -4  13   9       73.72       55.58      7.69 o 
  -3  13   9       27.38       42.11      9.57 o 
  -2  13   9      171.52      195.99     12.83 o 
  -1  13   9       59.97       76.77     10.51 o 
   0  13   9        7.96       13.33      8.00 o 
   1  13   9        0.02        7.71      4.52 o 
   2  13   9        2.19        7.04      5.65 o 
   3  13   9        0.45       -0.35      4.28 o 
   4  13   9        4.71        9.84      4.58 o 
   5  13   9        0.15        4.91      5.12 o 
   6  13   9       20.83       19.19      9.48 o 
   7  13   9        0.03        7.02      7.91 o 
   8  13   9        0.62       10.58      7.05 o 
   9  13   9        2.81        9.44      7.24 o 
 -10  14   9        0.04       -3.28      4.22 o 
  -9  14   9       12.27       14.61      4.29 o 
  -8  14   9        0.17       -1.41      4.96 o 
  -7  14   9        0.40       -6.37      6.37 o 
  -6  14   9        0.37        0.70      6.32 o 
  -5  14   9      270.04      245.07     14.51 o 
  -4  14   9       47.86       63.59      8.38 o 
  -3  14   9       45.99       28.35      7.80 o 
  -2  14   9       27.11       45.31      7.38 o 
  -1  14   9      169.44      146.42     11.70 o 
   0  14   9        2.99        7.52      5.57 o 
   1  14   9        0.18        0.71      4.19 o 
   2  14   9        5.66        7.63      5.45 o 
   3  14   9        0.75       -3.01      4.22 o 
   4  14   9        0.14        1.40      4.90 o 
   5  14   9        0.14        8.43      6.57 o 
   6  14   9        6.84       12.94      7.29 o 
   7  14   9       13.08        1.05     11.55 o 
  -7  15   9       13.30        9.84      4.49 o 
  -6  15   9        0.00       -4.39      4.39 o 
  -5  15   9        8.85        9.83      5.57 o 
  -4  15   9        0.53       14.39     10.87 o 
  -3  15   9       28.47       34.18      9.24 o 
  -2  15   9      134.48      156.15     35.31 o 
  -1  15   9        0.08        3.46      4.99 o 
   0  15   9        8.08       15.78      5.63 o 
   1  15   9       16.46       29.58      6.59 o 
   2  15   9        2.29       -0.08      3.99 o 
   3  15   9        2.03        6.38      6.38 o 
   4  15   9        1.92        1.68      6.56 o 
 -18   0  10        4.64        9.07      9.16 o 
 -16   0  10       95.62      109.17     17.25 o 
 -14   0  10      110.16       97.13     14.38 o 
 -12   0  10      618.92      650.68     32.35 o 
 -10   0  10       25.49       35.49      8.27 o 
  -8   0  10       20.47       10.96      4.76 o 
  -6   0  10     1998.85     1678.00     40.97 o 
  -4   0  10        7.09        0.90      3.59 o 
  -2   0  10      142.29      209.58      5.90 o 
   0   0  10     5377.19     5077.57     28.21 o 
   2   0  10     1041.49     1198.95     19.66 o 
   4   0  10        5.68        7.21      1.61 o 
   6   0  10      399.07      366.37     11.52 o 
   8   0  10        6.16        9.67      5.35 o 
  10   0  10       13.13        4.49      6.65 o 
  12   0  10      299.48      295.42     25.16 o 
  14   0  10       37.24       23.99     10.06 o 
  16   0  10       18.92       22.82     11.68 o 
 -19   1  10       12.07       16.74      7.61 o 
 -18   1  10       92.04      119.38     12.99 o 
 -17   1  10       34.22       32.44      7.94 o 
 -16   1  10       27.19       24.63     12.13 o 
 -15   1  10       25.99        4.40      4.95 o 
 -14   1  10       30.39       23.58      7.14 o 
 -13   1  10      213.66      189.59     13.53 o 
 -12   1  10        9.53       34.50      6.64 o 
 -11   1  10        6.57       10.32      4.88 o 
 -10   1  10      214.13      159.33     10.83 o 
  -9   1  10      260.94      286.45     14.01 o 
  -8   1  10        8.53       19.47      4.63 o 
  -7   1  10       48.87       76.28      7.03 o 
  -6   1  10       17.19        8.96      4.54 o 
  -5   1  10      123.64       90.95      6.74 o 
  -4   1  10      703.50      561.63     12.23 o 
  -3   1  10       24.18       17.61      1.81 o 
  -2   1  10        2.18        9.04      1.24 o 
  -1   1  10        0.74        9.53      1.22 o 
   0   1  10     1499.80     1680.48     11.25 o 
   1   1  10       34.19       32.89      1.84 o 
   2   1  10      169.52      168.25      3.66 o 
   3   1  10     1568.75     1639.23     13.18 o 
   4   1  10       39.18       32.80      2.25 o 
   5   1  10       32.59       31.54      2.38 o 
   6   1  10      425.11      369.98      7.64 o 
   7   1  10      191.77      167.35      5.43 o 
   8   1  10      760.95      736.14     14.29 o 
   9   1  10      116.87      166.83     10.64 o 
  10   1  10       84.03       70.29      6.45 o 
  11   1  10       26.28       25.76      7.74 o 
  12   1  10      105.95      121.71     27.22 o 
  13   1  10        1.42       -5.26      5.54 o 
  14   1  10       11.01       11.42      6.26 o 
  15   1  10       20.38       12.92     15.00 o 
  16   1  10        4.09       -0.93      6.15 o 
 -19   2  10       63.87       72.32     11.69 o 
 -18   2  10       33.11       24.81      8.00 o 
 -17   2  10       64.41       63.78     10.26 o 
 -16   2  10        1.26       -0.03      5.27 o 
 -15   2  10      251.86      254.27     16.77 o 
 -14   2  10      467.59      448.15     20.87 o 
 -13   2  10      353.62      328.84     17.69 o 
 -12   2  10      178.39      182.24     12.66 o 
 -11   2  10      375.71      379.73     17.30 o 
 -10   2  10      116.07      138.00     10.13 o 
  -9   2  10     1492.07     1452.83     30.84 o 
  -8   2  10      936.11      831.83     22.34 o 
  -7   2  10       82.79       79.48      7.07 o 
  -6   2  10        1.82        2.96      2.86 o 
  -5   2  10      248.24      237.82      8.01 o 
  -4   2  10     1549.45     1501.77     26.27 o 
  -3   2  10      233.69      232.45      5.49 o 
  -2   2  10      848.52      847.45      9.54 o 
  -1   2  10       10.31        3.50      1.27 o 
   0   2  10      116.44      121.38      3.16 o 
   1   2  10      120.16      137.59      3.18 o 
   2   2  10      399.01      504.27      6.62 o 
   3   2  10     1295.37     1206.27     10.57 o 
   4   2  10      107.60      115.61      5.01 o 
   5   2  10      322.61      297.22      6.49 o 
   6   2  10       67.33       72.38      3.61 o 
   7   2  10       12.39       26.44      3.03 o 
   8   2  10      946.14      985.85     16.19 o 
   9   2  10       87.25       79.90      8.84 o 
  10   2  10      167.19      193.32     10.51 o 
  11   2  10      154.10      174.19     10.45 o 
  12   2  10       68.46       70.76      7.27 o 
  13   2  10       18.39       21.89      6.74 o 
  14   2  10       25.22       18.43      6.64 o 
  15   2  10        1.96       13.30      7.05 o 
  16   2  10        3.76        3.33      6.54 o 
 -19   3  10       24.07       24.61      7.87 o 
 -18   3  10       10.40       15.70      6.36 o 
 -17   3  10        1.29        2.78      6.38 o 
 -16   3  10        0.30        1.63      4.71 o 
 -15   3  10        1.27       -3.54      5.73 o 
 -14   3  10        0.43        5.52      9.70 o 
 -13   3  10      323.22      297.64     16.93 o 
 -12   3  10        0.00       -1.75      5.40 o 
 -11   3  10        2.98       -1.64      6.83 o 
 -10   3  10        1.71       -3.01      4.47 o 
  -9   3  10      271.50      276.98     13.85 o 
  -8   3  10      309.91      265.42     12.76 o 
  -7   3  10       23.46       30.63      3.22 o 
  -6   3  10      196.02      197.29      7.22 o 
  -5   3  10        4.45        2.01      2.26 o 
  -4   3  10     1012.42     1052.64     11.63 o 
  -3   3  10      472.22      454.54      7.57 o 
  -2   3  10      151.37      196.17      4.73 o 
  -1   3  10        8.98        5.63      1.23 o 
   0   3  10        6.77        5.49      1.06 o 
   1   3  10      572.53      573.10      6.35 o 
   2   3  10     1455.46     1351.10     15.88 o 
   3   3  10       15.85       17.33      1.59 o 
   4   3  10       87.90       66.75      3.76 o 
   5   3  10        6.52        4.69      2.26 o 
   6   3  10      173.71      166.43      6.56 o 
   7   3  10       44.37       38.17      3.54 o 
   8   3  10      134.90      126.85      6.14 o 
   9   3  10       34.94       33.55      4.68 o 
  10   3  10       46.49       57.99      7.15 o 
  11   3  10       98.37       93.54      7.48 o 
  12   3  10        0.12        1.50      4.02 o 
  13   3  10       28.97       17.24      4.99 o 
  14   3  10        0.04       -1.49      8.81 o 
  15   3  10       14.07       -1.64      6.00 o 
  16   3  10        0.00        3.37      5.74 o 
 -19   4  10        1.79        9.93      7.23 o 
 -18   4  10        4.02       -4.81      7.32 o 
 -17   4  10        0.01        6.91      5.94 o 
 -16   4  10       50.05       52.15     15.05 o 
 -15   4  10       43.05       28.12      7.00 o 
 -14   4  10      198.95      175.14     13.63 o 
 -13   4  10      110.80      110.09     11.20 o 
 -12   4  10      515.81      561.74     22.23 o 
 -11   4  10     2081.79     1957.53     39.66 o 
 -10   4  10       21.18       14.14      5.78 o 
  -9   4  10      755.42      760.19     22.98 o 
  -8   4  10       17.33        1.29      3.65 o 
  -7   4  10      436.05      421.22     12.56 o 
  -6   4  10       14.21       27.73      2.72 o 
  -5   4  10      403.30      405.57      8.06 o 
  -4   4  10      211.11      244.05      5.59 o 
  -3   4  10      444.31      406.09      7.19 o 
  -2   4  10     1867.07     1862.10     14.29 o 
  -1   4  10      651.98      655.19      8.21 o 
   0   4  10      325.38      278.59      6.39 o 
   1   4  10       16.91       11.98      1.81 o 
   2   4  10       11.88       27.06      1.81 o 
   3   4  10       60.98       55.66      3.49 o 
   4   4  10      567.96      526.17      9.95 o 
   5   4  10      205.87      160.33      6.74 o 
   6   4  10        9.00       13.50      2.82 o 
   7   4  10        0.05       -3.13      3.13 o 
   8   4  10       15.75       14.93      3.07 o 
   9   4  10       50.67       58.85      4.58 o 
  10   4  10        1.62        1.60      3.68 o 
  11   4  10       21.13       19.40      3.96 o 
  12   4  10       39.92       37.79      6.29 o 
  13   4  10        7.58       10.50      5.02 o 
  14   4  10        3.98        1.78      4.59 o 
  15   4  10        0.06       -1.15      6.74 o 
 -18   5  10       74.55      100.61     13.84 o 
 -17   5  10        1.26       16.53      6.88 o 
 -16   5  10       31.21       27.91     14.56 o 
 -15   5  10      164.62      160.43     13.72 o 
 -14   5  10       71.32       97.35     10.93 o 
 -13   5  10       52.90       48.03      7.61 o 
 -12   5  10     1146.17     1142.68     39.31 o 
 -11   5  10      511.94      557.90     21.78 o 
 -10   5  10      285.33      229.84     13.96 o 
  -9   5  10        1.33        2.49      3.24 o 
  -8   5  10      134.50      135.57      7.58 o 
  -7   5  10        0.66        2.50      2.82 o 
  -6   5  10      683.11      734.40     14.33 o 
  -5   5  10       45.69       36.82      3.44 o 
  -4   5  10      356.39      315.07      8.88 o 
  -3   5  10      246.77      202.83      5.82 o 
  -2   5  10       86.57       65.28      3.38 o 
  -1   5  10      254.88      236.20      6.96 o 
   0   5  10       64.18       58.37      3.60 o 
   1   5  10        6.87        6.48      2.35 o 
   2   5  10       80.15       68.87      3.51 o 
   3   5  10       44.31       59.86      3.80 o 
   4   5  10     3193.40     3222.47     31.35 o 
   5   5  10     1802.00     1812.94     24.66 o 
   6   5  10      160.93      171.92      8.02 o 
   7   5  10      190.04      180.58      7.45 o 
   8   5  10       80.95       71.52      5.36 o 
   9   5  10       97.79      116.98      9.79 o 
  10   5  10        9.92        7.47      2.83 o 
  11   5  10       89.39       85.92      6.89 o 
  12   5  10       12.87       20.24      4.20 o 
  13   5  10       22.72       24.71      4.76 o 
  14   5  10       40.43       35.58      6.32 o 
  15   5  10       60.36       76.32      9.77 o 
 -18   6  10       25.30       25.41      6.18 o 
 -17   6  10       29.14       51.88      7.61 o 
 -16   6  10       11.72       12.39      8.22 o 
 -15   6  10       63.21       57.00      9.34 o 
 -14   6  10       36.58       44.96     13.39 o 
 -13   6  10       39.32       58.42      8.60 o 
 -12   6  10       11.63       21.52      6.67 o 
 -11   6  10      363.20      316.33     12.93 o 
 -10   6  10      816.53      826.34     19.69 o 
  -9   6  10        3.84       -0.36      2.91 o 
  -8   6  10      185.43      170.42      8.60 o 
  -7   6  10       72.50       92.83      5.73 o 
  -6   6  10      339.64      339.57      8.83 o 
  -5   6  10      106.50      111.34      5.06 o 
  -4   6  10       22.04       17.59      2.32 o 
  -3   6  10      249.96      230.18      5.51 o 
  -2   6  10       11.21        2.99      1.41 o 
  -1   6  10      153.94      176.52      4.63 o 
   0   6  10      303.42      295.85      7.68 o 
   1   6  10      106.46       82.64      4.30 o 
   2   6  10       52.55       58.10      3.90 o 
   3   6  10       48.55       33.26      4.51 o 
   4   6  10      767.15      748.69     12.50 o 
   5   6  10      105.34       81.62      5.37 o 
   6   6  10      137.36      128.07      6.58 o 
   7   6  10        0.85       -0.15      2.89 o 
   8   6  10        0.00        0.34      2.71 o 
   9   6  10       42.99       37.40      4.16 o 
  10   6  10      178.94      179.83      8.43 o 
  11   6  10        5.84        6.42      3.34 o 
  12   6  10       17.10       20.59      4.77 o 
  13   6  10        7.44        4.17      3.77 o 
  14   6  10        0.34        4.68      5.82 o 
  15   6  10        2.59        6.17      7.19 o 
 -17   7  10       54.23       74.16     10.78 o 
 -16   7  10       28.28       17.51      6.02 o 
 -15   7  10       30.63       23.43      4.92 o 
 -14   7  10       71.06       66.50      7.60 o 
 -13   7  10      167.29      159.05     10.68 o 
 -12   7  10       80.66       94.46     10.74 o 
 -11   7  10       43.56       47.47      7.86 o 
 -10   7  10      340.98      393.42     13.92 o 
  -9   7  10       31.08       28.23      3.95 o 
  -8   7  10      519.69      584.24     12.60 o 
  -7   7  10        1.13       -1.70      2.35 o 
  -6   7  10        1.78        2.23      1.93 o 
  -5   7  10      136.90      110.51      5.85 o 
  -4   7  10        8.54        3.92      1.84 o 
  -3   7  10        3.46        1.99      1.71 o 
  -2   7  10        0.05       -0.41      1.33 o 
  -1   7  10        0.33       -1.32      4.08 o 
   0   7  10      240.33      206.20     10.15 o 
   1   7  10      733.40      691.53     12.16 o 
   2   7  10     1413.22     1504.13     29.33 o 
   3   7  10       21.34       27.20      3.58 o 
   4   7  10        5.15       15.19      4.54 o 
   5   7  10       49.52       38.51      3.62 o 
   6   7  10       45.03       35.25      3.64 o 
   7   7  10       12.30       14.08      3.69 o 
   8   7  10      272.50      228.63      9.10 o 
   9   7  10        1.91        2.07      2.87 o 
  10   7  10       16.47       20.48      3.69 o 
  11   7  10        0.67       -2.98      3.26 o 
  12   7  10       60.42       75.45      7.12 o 
  13   7  10        1.88       -0.40      4.03 o 
  14   7  10        0.40       -4.12      4.12 o 
 -17   8  10        1.28        1.12      5.93 o 
 -16   8  10       73.80       73.83     10.62 o 
 -15   8  10       68.40       61.29      9.29 o 
 -14   8  10        0.12        1.92      5.35 o 
 -13   8  10      145.44      168.62     14.02 o 
 -12   8  10       77.00       67.73     12.22 o 
 -11   8  10        8.43       15.13      4.30 o 
 -10   8  10       49.20       44.50      5.28 o 
  -9   8  10      578.62      531.86     12.78 o 
  -8   8  10      135.80      141.65      6.67 o 
  -7   8  10      637.22      605.73     20.45 o 
  -6   8  10       17.04       20.06      3.27 o 
  -5   8  10       18.74        6.83      2.24 o 
  -4   8  10       18.38       17.38      2.56 o 
  -3   8  10       11.87        9.40      4.63 o 
  -2   8  10      340.20      293.76     13.12 o 
  -1   8  10      146.64      145.31     11.60 o 
   0   8  10      910.19      953.25     21.59 o 
   1   8  10        2.42        9.07      6.87 o 
   2   8  10        8.56        8.68      3.60 o 
   3   8  10      703.56      755.58     14.83 o 
   4   8  10        0.68        2.29      2.81 o 
   5   8  10       82.49       97.67      5.82 o 
   6   8  10      316.18      325.01     10.60 o 
   7   8  10       14.08       18.01      3.40 o 
   8   8  10        8.25       10.68      3.45 o 
   9   8  10       10.00       10.00      3.55 o 
  10   8  10       34.99       27.55      4.27 o 
  11   8  10        0.94       -2.99      2.99 o 
  12   8  10       15.81       22.84      5.19 o 
  13   8  10        0.04       -4.14      4.91 o 
 -16   9  10        1.44       10.44      6.33 o 
 -15   9  10        2.98        7.03     16.44 o 
 -14   9  10        1.21       -0.39      4.55 o 
 -13   9  10      121.77      104.62      9.87 o 
 -12   9  10      287.22      266.24     14.24 o 
 -11   9  10        0.05        9.73      4.29 o 
 -10   9  10       39.11       46.33      5.34 o 
  -9   9  10        7.01       14.41      3.56 o 
  -8   9  10        0.02       -1.42      3.05 o 
  -7   9  10       36.03       50.27      4.94 o 
  -6   9  10        5.77       10.06      2.72 o 
  -5   9  10      416.02      381.84     10.42 o 
  -4   9  10       63.24       66.82      4.43 o 
  -3   9  10       18.59        9.89      3.27 o 
  -2   9  10     1514.03     1502.63     25.79 o 
  -1   9  10      368.51      369.33     14.63 o 
   0   9  10      132.49      180.54     10.85 o 
   1   9  10      189.19      220.89      9.80 o 
   2   9  10       36.65       43.18      4.68 o 
   3   9  10      346.59      319.30     10.11 o 
   4   9  10        9.31       12.32      3.24 o 
   5   9  10       10.43       22.91      3.63 o 
   6   9  10        2.85       17.92      4.20 o 
   7   9  10        7.40       11.71      3.15 o 
   8   9  10      235.35      203.77      9.09 o 
   9   9  10        2.19        5.23      3.54 o 
  10   9  10       21.68       16.65      3.71 o 
  11   9  10       31.13       39.56      4.89 o 
  12   9  10        1.43        9.43      4.15 o 
  13   9  10        0.04       -4.09      6.91 o 
 -15  10  10       24.60       26.81      7.48 o 
 -14  10  10        0.15        9.17      5.36 o 
 -13  10  10        8.60       18.23      5.38 o 
 -12  10  10       65.14       45.28      6.08 o 
 -11  10  10       17.19        8.65      4.34 o 
 -10  10  10        1.27        1.69      3.33 o 
  -9  10  10        2.68        2.06      3.52 o 
  -8  10  10        0.69        1.01      2.64 o 
  -7  10  10      224.29      218.82      9.33 o 
  -6  10  10      224.35      206.41      8.38 o 
  -5  10  10       31.36       17.55      3.61 o 
  -4  10  10       22.19       37.68      4.51 o 
  -3  10  10      202.37      141.95      9.83 o 
  -2  10  10       57.99       58.65      7.94 o 
  -1  10  10        9.66       19.30      5.68 o 
   0  10  10       32.81       58.24      7.33 o 
   1  10  10       17.81       21.26      5.33 o 
   2  10  10      113.31      137.58      9.68 o 
   3  10  10      166.67      167.54     10.53 o 
   4  10  10        6.66        5.49      2.82 o 
   5  10  10        2.78        1.47      2.91 o 
   6  10  10       25.41       27.65      3.78 o 
   7  10  10        5.16        5.33      2.92 o 
   8  10  10       19.77       16.50      3.63 o 
   9  10  10      258.26      250.46     10.53 o 
  10  10  10       40.02       42.85      5.29 o 
  11  10  10        6.11       13.11      4.21 o 
  12  10  10        2.78       -2.67      5.15 o 
 -14  11  10        3.02       14.27      5.62 o 
 -13  11  10      140.44      141.15      9.71 o 
 -12  11  10       40.55       34.30      6.21 o 
 -11  11  10       95.61      109.90      8.41 o 
 -10  11  10      137.07      143.14      8.16 o 
  -9  11  10       34.85       42.07      4.76 o 
  -8  11  10       56.48       44.50      4.87 o 
  -7  11  10      142.86      135.51      7.32 o 
  -6  11  10       23.10       23.37      4.35 o 
  -5  11  10        5.37        4.20      4.21 o 
  -4  11  10       14.21       17.03      4.88 o 
  -3  11  10      102.74      139.89     10.29 o 
  -2  11  10       11.30        7.11      3.71 o 
  -1  11  10        1.04        5.30      4.46 o 
   0  11  10        5.87        6.66      6.19 o 
   1  11  10       99.09      108.61     11.05 o 
   2  11  10      166.95      157.00     10.74 o 
   3  11  10        1.76        2.61      5.14 o 
   4  11  10        1.89        0.30      3.87 o 
   5  11  10        7.61        9.75      4.18 o 
   6  11  10      103.65      107.86      7.79 o 
   7  11  10       42.93       48.65      5.22 o 
   8  11  10       93.87       88.89      6.72 o 
   9  11  10       61.98       44.15      6.02 o 
  10  11  10        8.33       10.78      4.42 o 
  11  11  10       68.96       75.00      9.11 o 
 -13  12  10       29.68       33.78      6.07 o 
 -12  12  10       15.39       12.01      5.09 o 
 -11  12  10       26.44       31.56      5.21 o 
 -10  12  10       61.59       68.55      6.16 o 
  -9  12  10       27.45       27.54      4.29 o 
  -8  12  10        0.09       -3.37      3.87 o 
  -7  12  10        0.08        1.47      3.24 o 
  -6  12  10        0.77        0.43      4.16 o 
  -5  12  10        0.78        8.41      4.22 o 
  -4  12  10       63.80       79.17      8.74 o 
  -3  12  10       21.04       22.91      6.35 o 
  -2  12  10        0.48        4.14      6.16 o 
  -1  12  10       15.82       20.73      6.93 o 
   0  12  10        1.24        6.37      5.65 o 
   1  12  10       13.34       10.63      4.65 o 
   2  12  10       21.96       28.07      9.97 o 
   3  12  10       32.02       30.82      5.77 o 
   4  12  10        0.47       -4.39      4.40 o 
   5  12  10        5.84       -1.41      4.32 o 
   6  12  10       56.89       75.50      8.96 o 
   7  12  10        8.75       10.87      4.89 o 
   8  12  10        0.17        4.79      6.00 o 
   9  12  10      102.02      111.99     12.95 o 
 -11  13  10        0.46       11.26      4.41 o 
 -10  13  10        0.35       -4.18      4.18 o 
  -9  13  10       88.64       84.14      7.51 o 
  -8  13  10        0.05        3.17      8.53 o 
  -7  13  10        0.02       -4.99      6.75 o 
  -6  13  10      144.22      174.51     12.16 o 
  -5  13  10      100.69      111.97      9.86 o 
  -4  13  10       12.06        4.46      4.56 o 
  -3  13  10       28.62       14.39      5.22 o 
  -2  13  10        0.01        6.47      5.81 o 
  -1  13  10       41.41       63.15     10.20 o 
   0  13  10        5.76        6.37      4.92 o 
   1  13  10       54.36       52.45      7.55 o 
   2  13  10        0.11        4.10      4.76 o 
   3  13  10       12.59       12.66      5.39 o 
   4  13  10        5.15        4.88      5.82 o 
   5  13  10       28.29       26.41      5.94 o 
   6  13  10        0.16       12.15      4.87 o 
   7  13  10        2.42       11.36      6.97 o 
   8  13  10       17.46       33.25     19.63 o 
  -9  14  10        2.18       -4.97      4.97 o 
  -8  14  10        0.01       -5.19      5.19 o 
  -7  14  10        1.85        0.47      5.00 o 
  -6  14  10        4.13       -3.86      4.78 o 
  -5  14  10       13.84       18.44      5.94 o 
  -4  14  10       33.39       25.34      7.94 o 
  -3  14  10        5.00        4.14      8.18 o 
  -2  14  10       15.00       22.32      8.05 o 
  -1  14  10        1.07       10.60      5.84 o 
   0  14  10       13.93       16.91      5.52 o 
   1  14  10        0.02        1.48      7.40 o 
   2  14  10        1.20        0.93      4.53 o 
   3  14  10       17.98       17.55      6.18 o 
   4  14  10       23.18       30.45      6.61 o 
   5  14  10        0.01        2.67      9.79 o 
   6  14  10        0.44       11.73      7.34 o 
  -6  15  10       11.81        5.60      6.53 o 
  -5  15  10        4.97        1.73      7.74 o 
  -4  15  10       69.82       90.85     15.72 o 
  -3  15  10        1.13       13.07      8.19 o 
  -2  15  10       59.12       76.84     11.88 o 
  -1  15  10        4.98       13.29      5.41 o 
   0  15  10       13.91       11.54      5.30 o 
   1  15  10       13.38       14.54      8.30 o 
   2  15  10        5.11       12.15      6.46 o 
   3  15  10        0.52        7.32      5.05 o 
 -19   0  11        4.50        2.34      8.63 o 
 -17   0  11       13.28       39.98     11.59 o 
 -15   0  11        4.84        9.61      8.54 o 
 -13   0  11      290.11      281.67     23.00 o 
 -11   0  11       77.37       39.08      9.34 o 
  -9   0  11     1820.93     1928.23     50.85 o 
  -7   0  11       77.98      102.16     11.41 o 
  -5   0  11     2636.46     2283.22     47.17 o 
  -3   0  11      112.41      122.31      6.25 o 
  -1   0  11      983.51      939.40     11.38 o 
   1   0  11       15.84        5.86      1.46 o 
   3   0  11       31.62       52.46      2.86 o 
   5   0  11        0.00        1.60      4.72 o 
   7   0  11      348.98      371.75     16.49 o 
   9   0  11       34.57       39.89     11.68 o 
  11   0  11       88.17       57.05     11.59 o 
  13   0  11        0.33        4.85      7.91 o 
  15   0  11       49.76       50.76     14.65 o 
 -19   1  11        0.05        2.07      8.54 o 
 -18   1  11        0.59        2.43      7.55 o 
 -17   1  11       14.72       12.27      6.03 o 
 -16   1  11        7.86       15.92      6.47 o 
 -15   1  11        0.67       -1.66      4.89 o 
 -14   1  11        3.92       11.06      7.14 o 
 -13   1  11       55.89       58.72      8.52 o 
 -12   1  11      354.18      327.42     17.05 o 
 -11   1  11     1057.03     1010.13     54.58 o 
 -10   1  11      124.34       83.44      9.03 o 
  -9   1  11      344.84      377.91     16.25 o 
  -8   1  11      187.47      183.09     11.08 o 
  -7   1  11     1376.02     1197.43     26.45 o 
  -6   1  11       45.81       27.23      4.45 o 
  -5   1  11        6.87        6.13      2.11 o 
  -4   1  11        0.27        1.11      2.99 o 
  -3   1  11       24.95       13.99      1.80 o 
  -2   1  11      467.77      568.15      6.72 o 
  -1   1  11      280.77      291.70      4.39 o 
   0   1  11      777.52      854.53      8.42 o 
   1   1  11      184.25      218.91      4.13 o 
   2   1  11      127.05      112.78      3.13 o 
   3   1  11      590.90      615.98      8.40 o 
   4   1  11      194.89      264.39      5.87 o 
   5   1  11      268.27      275.00      6.20 o 
   6   1  11       78.54       67.19      3.67 o 
   7   1  11      541.18      596.05     12.68 o 
   8   1  11     1057.05     1093.96     30.04 o 
   9   1  11        0.70        0.46      4.72 o 
  10   1  11        8.07        0.11      5.28 o 
  11   1  11        0.91       -6.20     10.51 o 
  12   1  11        4.53        5.79      5.02 o 
  13   1  11       82.41       73.30     10.05 o 
  14   1  11        2.19       10.05      6.56 o 
  15   1  11        0.23       -1.10      5.70 o 
 -19   2  11       36.11       19.68      7.45 o 
 -18   2  11        0.40       -2.82      6.27 o 
 -17   2  11       32.12       16.91      5.78 o 
 -16   2  11        0.56        1.68      4.95 o 
 -15   2  11       80.63       77.34      9.94 o 
 -14   2  11      278.14      248.99     16.20 o 
 -13   2  11       24.31       37.92      7.58 o 
 -12   2  11        1.94        8.57      5.53 o 
 -11   2  11        0.98       10.91      5.14 o 
 -10   2  11      667.38      681.30     23.90 o 
  -9   2  11      175.80      172.00     11.44 o 
  -8   2  11       91.06      128.29     13.48 o 
  -7   2  11        2.87        3.31      5.84 o 
  -6   2  11       20.28       19.30      2.92 o 
  -5   2  11      478.13      461.63     11.63 o 
  -4   2  11       80.97       78.62      3.88 o 
  -3   2  11     1820.27     1565.95     13.80 o 
  -2   2  11       63.31       77.44      3.05 o 
  -1   2  11      321.89      357.33      6.19 o 
   0   2  11      368.51      394.45      5.87 o 
   1   2  11      520.01      535.27      6.44 o 
   2   2  11     1282.34     1279.95     10.24 o 
   3   2  11      277.10      244.21      5.05 o 
   4   2  11       46.06       54.75      3.67 o 
   5   2  11     1033.16     1006.72     14.83 o 
   6   2  11      987.88     1074.13     16.01 o 
   7   2  11      550.97      548.16     13.02 o 
   8   2  11      158.77      118.12      6.01 o 
   9   2  11       58.48       44.38      5.43 o 
  10   2  11       27.90       20.44      4.27 o 
  11   2  11       92.57       89.59     10.03 o 
  12   2  11       46.39       29.45      6.79 o 
  13   2  11       16.25       13.27      5.92 o 
  14   2  11       15.16       18.46      6.76 o 
  15   2  11        5.91        9.10      7.68 o 
 -18   3  11       19.26       21.86      8.72 o 
 -17   3  11        0.75        1.64      5.52 o 
 -16   3  11       18.71       35.35     10.15 o 
 -15   3  11        1.41       -5.81      5.81 o 
 -14   3  11       48.16       28.14      6.30 o 
 -13   3  11       16.10       19.11      9.25 o 
 -12   3  11       56.96       55.95     18.55 o 
 -11   3  11      280.71      260.49     17.12 o 
 -10   3  11      745.93      719.31     23.74 o 
  -9   3  11     2598.54     2649.90     43.18 o 
  -8   3  11      103.15      122.52      6.49 o 
  -7   3  11       17.77       19.33      2.88 o 
  -6   3  11        7.13        5.20      1.93 o 
  -5   3  11      120.67      104.18      5.02 o 
  -4   3  11       54.35       52.04      2.91 o 
  -3   3  11        1.05        2.14      1.34 o 
  -2   3  11      229.58      252.69      5.30 o 
  -1   3  11       73.80       90.66      3.10 o 
   0   3  11        1.47       -1.22      1.22 o 
   1   3  11        0.55        7.12      1.50 o 
   2   3  11      421.72      394.44      5.94 o 
   3   3  11      185.91      236.62      6.09 o 
   4   3  11     1275.78     1338.28     17.44 o 
   5   3  11     1118.90     1107.49     16.30 o 
   6   3  11      218.79      244.36      8.16 o 
   7   3  11      768.03      790.68     14.61 o 
   8   3  11       49.10       45.22      5.72 o 
   9   3  11      178.79      158.70      8.97 o 
  10   3  11      129.29      143.22      7.80 o 
  11   3  11       58.68       67.96     11.73 o 
  12   3  11       71.42       65.13      7.33 o 
  13   3  11        0.36       -2.34      8.81 o 
  14   3  11        0.86        1.97      5.96 o 
  15   3  11       35.25       49.96      9.95 o 
 -18   4  11       31.54       35.68     13.07 o 
 -17   4  11       64.17       41.36      8.54 o 
 -16   4  11        4.86       -1.19      6.38 o 
 -15   4  11       14.32       17.70      9.52 o 
 -14   4  11      100.62       94.37     10.58 o 
 -13   4  11       34.65       13.69      5.50 o 
 -12   4  11      472.64      471.18     20.65 o 
 -11   4  11       47.91       37.76     15.09 o 
 -10   4  11      380.26      362.85     17.13 o 
  -9   4  11     1314.15     1256.36     29.90 o 
  -8   4  11        0.07        0.94      7.46 o 
  -7   4  11      109.44       72.43      5.97 o 
  -6   4  11      453.38      501.72     10.40 o 
  -5   4  11       25.43       16.49      2.27 o 
  -4   4  11       56.15       59.14      3.09 o 
  -3   4  11      586.32      582.04      8.99 o 
  -2   4  11        0.13        0.46      1.35 o 
  -1   4  11       95.69       82.24      3.00 o 
   0   4  11       65.21       78.50      3.08 o 
   1   4  11      999.82     1031.59     10.71 o 
   2   4  11      156.67      171.85      5.35 o 
   3   4  11        0.35       -1.00      1.88 o 
   4   4  11      434.92      422.18     11.80 o 
   5   4  11     1156.90     1160.03     17.38 o 
   6   4  11        5.90       22.02      3.60 o 
   7   4  11      312.25      271.10      9.12 o 
   8   4  11       39.45       34.32      3.49 o 
   9   4  11      134.47      145.10      7.26 o 
  10   4  11       11.36        9.71      4.89 o 
  11   4  11        0.00       -3.25      3.25 o 
  12   4  11       10.29        4.92      5.95 o 
  13   4  11        3.30        0.24      4.18 o 
  14   4  11        3.55        7.75      5.90 o 
  15   4  11        0.76        3.17      8.00 o 
 -18   5  11        0.96       -4.10      6.22 o 
 -17   5  11        0.01        2.48      7.10 o 
 -16   5  11       10.42        6.39      6.15 o 
 -15   5  11       45.11       63.87      9.65 o 
 -14   5  11        0.12       -2.02      5.37 o 
 -13   5  11        0.05        1.30      5.97 o 
 -12   5  11        5.26       17.93      5.80 o 
 -11   5  11      586.76      553.89     22.00 o 
 -10   5  11      233.74      256.67     14.40 o 
  -9   5  11      112.10      110.43      7.88 o 
  -8   5  11       19.73       10.76      4.62 o 
  -7   5  11      456.86      431.23     13.43 o 
  -6   5  11       84.27       89.88      5.61 o 
  -5   5  11       66.21       63.22      4.55 o 
  -4   5  11      859.80      824.83     12.23 o 
  -3   5  11      202.36      231.02      6.38 o 
  -2   5  11       91.41       70.05      3.60 o 
  -1   5  11      246.80      277.74      7.29 o 
   0   5  11       80.54       66.37      4.89 o 
   1   5  11      449.36      408.71      9.09 o 
   2   5  11      429.44      389.12     10.49 o 
   3   5  11     1796.67     1676.12     18.25 o 
   4   5  11      596.75      744.14     12.51 o 
   5   5  11       69.83       54.01      5.01 o 
   6   5  11       31.79       27.55      3.62 o 
   7   5  11      189.26      166.90      7.41 o 
   8   5  11        3.18       -3.53      3.53 o 
   9   5  11        0.29        0.07      2.68 o 
  10   5  11        2.14       10.22      3.37 o 
  11   5  11        0.27       -0.90      3.52 o 
  12   5  11        6.71        2.46      3.73 o 
  13   5  11        1.97       -4.78      4.78 o 
  14   5  11        2.38       -1.38      4.54 o 
 -17   6  11        0.50       -0.09      5.57 o 
 -16   6  11      198.58      190.03     15.55 o 
 -15   6  11        2.94       18.91      6.58 o 
 -14   6  11        2.15        1.46      6.74 o 
 -13   6  11       46.92       37.66     12.62 o 
 -12   6  11      578.58      544.23     17.41 o 
 -11   6  11      704.60      727.51     19.70 o 
 -10   6  11      232.97      255.39     11.69 o 
  -9   6  11       87.03      113.36      7.56 o 
  -8   6  11        1.85        3.22      2.85 o 
  -7   6  11     1925.95     1681.07     23.45 o 
  -6   6  11       61.69       47.21      4.21 o 
  -5   6  11        5.14       -0.55      2.28 o 
  -4   6  11        3.75        7.76      2.33 o 
  -3   6  11        9.45        8.30      1.62 o 
  -2   6  11       19.64       20.11      2.74 o 
  -1   6  11      812.19      737.91     15.69 o 
   0   6  11      231.69      261.03      8.91 o 
   1   6  11       24.86       22.37      2.56 o 
   2   6  11      305.06      273.74      7.08 o 
   3   6  11      333.90      327.67      8.45 o 
   4   6  11     2490.73     2278.52     24.65 o 
   5   6  11      322.82      314.31     10.02 o 
   6   6  11      201.34      191.98      8.17 o 
   7   6  11        0.59        1.08      2.86 o 
   8   6  11       26.96       24.39      3.81 o 
   9   6  11       38.79       37.22      4.55 o 
  10   6  11        8.75        7.20      2.71 o 
  11   6  11       39.48       39.15      4.86 o 
  12   6  11        3.17        1.93      4.93 o 
  13   6  11       35.63       34.09      5.32 o 
  14   6  11       12.33       -2.11      6.13 o 
 -17   7  11        6.15        1.94     14.38 o 
 -16   7  11        8.53       12.22      6.77 o 
 -15   7  11       98.45       92.71      9.10 o 
 -14   7  11       10.04        2.04      5.27 o 
 -13   7  11       24.41       20.80      6.23 o 
 -12   7  11       15.05       22.16      6.18 o 
 -11   7  11      366.12      306.08     17.06 o 
 -10   7  11       91.39       85.54      7.91 o 
  -9   7  11      202.26      236.88      9.56 o 
  -8   7  11       16.75       26.11      3.99 o 
  -7   7  11      411.05      466.33     11.14 o 
  -6   7  11      628.98      667.89     14.06 o 
  -5   7  11       31.05       24.72      3.11 o 
  -4   7  11      110.62      104.80      5.03 o 
  -3   7  11      113.15       83.08      5.15 o 
  -2   7  11       41.73       30.71      4.58 o 
  -1   7  11       24.71       16.89      3.15 o 
   0   7  11       64.14       47.88      5.94 o 
   1   7  11      209.48      155.95      6.06 o 
   2   7  11      251.36      225.80      7.89 o 
   3   7  11      220.31      203.63      6.85 o 
   4   7  11        0.88        4.33      2.82 o 
   5   7  11       11.70       12.53      3.10 o 
   6   7  11      292.99      311.85     10.39 o 
   7   7  11        9.42       18.37      3.59 o 
   8   7  11       46.69       62.59      5.22 o 
   9   7  11       38.86       38.89      4.54 o 
  10   7  11       19.97       19.40      3.79 o 
  11   7  11        4.73        1.85      3.26 o 
  12   7  11       52.32       39.69      5.34 o 
  13   7  11        9.39       19.10      5.01 o 
 -16   8  11        4.60        5.88      5.96 o 
 -15   8  11       32.48       31.25     15.68 o 
 -14   8  11       79.20       87.23     10.72 o 
 -13   8  11       54.22       54.88      8.63 o 
 -12   8  11       32.27       36.03      6.06 o 
 -11   8  11        0.06        5.74      4.76 o 
 -10   8  11       11.82       14.76      6.68 o 
  -9   8  11        9.64        7.13      2.78 o 
  -8   8  11      475.75      437.28     11.56 o 
  -7   8  11       48.87       77.01      5.88 o 
  -6   8  11       35.53       40.97      4.12 o 
  -5   8  11      182.40      201.66      7.40 o 
  -4   8  11        1.19       -3.09      3.09 o 
  -3   8  11        5.82       -4.72      4.94 o 
  -2   8  11       24.06       31.89      4.79 o 
  -1   8  11      272.52      316.19     14.72 o 
   0   8  11      710.75      640.27     16.14 o 
   1   8  11        8.77       17.67      3.47 o 
   2   8  11       29.39       24.22      3.34 o 
   3   8  11      619.28      700.63     14.72 o 
   4   8  11       11.01       21.55      3.56 o 
   5   8  11       80.54       77.72      5.63 o 
   6   8  11       38.32       48.76      4.83 o 
   7   8  11        0.23        3.68      2.82 o 
   8   8  11       12.49       11.53      3.27 o 
   9   8  11        2.59        4.45      3.19 o 
  10   8  11        1.91        6.03      4.74 o 
  11   8  11        0.90       -2.30      3.52 o 
  12   8  11       46.49       35.40      5.75 o 
  13   8  11        0.39        3.87      4.36 o 
 -15   9  11        0.75        1.08      5.85 o 
 -14   9  11        4.52        8.59      4.97 o 
 -13   9  11        6.60       -6.42      6.42 o 
 -12   9  11      117.21      122.25     10.04 o 
 -11   9  11       19.38       21.28      5.19 o 
 -10   9  11       12.34       11.72      3.65 o 
  -9   9  11      239.19      203.94      9.79 o 
  -8   9  11      347.90      408.95     13.07 o 
  -7   9  11       52.65       53.01      5.15 o 
  -6   9  11       14.56        9.52      2.67 o 
  -5   9  11       61.25       53.30      6.39 o 
  -4   9  11       86.12       87.78      9.72 o 
  -3   9  11       25.81       23.51      4.32 o 
  -2   9  11       68.71       68.91      7.42 o 
  -1   9  11      243.92      258.05     12.89 o 
   0   9  11      124.78      103.85      7.40 o 
   1   9  11       10.63       23.39      4.74 o 
   2   9  11        2.58        4.91      2.89 o 
   3   9  11        1.63        6.85      2.68 o 
   4   9  11       16.60       15.78      3.33 o 
   5   9  11        0.39        1.29      2.81 o 
   6   9  11       25.32       17.66      3.46 o 
   7   9  11       55.40       69.41      5.66 o 
   8   9  11        7.53        9.59      3.59 o 
   9   9  11       24.82       24.46      4.05 o 
  10   9  11       13.38        6.76      3.47 o 
  11   9  11        7.32       11.94      3.59 o 
  12   9  11       12.51       10.83      5.10 o 
 -14  10  11       14.33       11.22      4.78 o 
 -13  10  11       15.60       11.48      4.71 o 
 -12  10  11       29.38       24.15      5.14 o 
 -11  10  11        4.20        8.46      3.58 o 
 -10  10  11       26.18       35.61      6.20 o 
  -9  10  11        1.98        3.88      4.63 o 
  -8  10  11      104.16      102.39      6.50 o 
  -7  10  11        1.95        7.29      3.01 o 
  -6  10  11        7.70        7.43      5.34 o 
  -5  10  11        4.29       13.66      4.19 o 
  -4  10  11       16.97       28.00      5.31 o 
  -3  10  11       12.27       13.98      4.08 o 
  -2  10  11       92.87       88.75      8.34 o 
  -1  10  11      564.90      573.02     19.43 o 
   0  10  11      450.21      445.54     14.85 o 
   1  10  11       13.39       11.28      4.78 o 
   2  10  11        2.13       -0.71      4.58 o 
   3  10  11       70.40       70.84      7.43 o 
   4  10  11       15.31        8.53      3.70 o 
   5  10  11        4.75       14.95      3.61 o 
   6  10  11       16.00       23.20      3.75 o 
   7  10  11       13.49       12.71      3.44 o 
   8  10  11       13.37       17.69      4.02 o 
   9  10  11        8.16       10.89      3.54 o 
  10  10  11        2.76       11.75      3.99 o 
  11  10  11        5.57       16.09      4.54 o 
 -13  11  11        1.99       13.93      5.02 o 
 -12  11  11        2.05       14.18      4.58 o 
 -11  11  11       49.60       50.12      6.08 o 
 -10  11  11       88.74       89.51      8.10 o 
  -9  11  11       38.25       35.46      4.49 o 
  -8  11  11       33.44       25.39      6.94 o 
  -7  11  11        3.48        4.98      4.39 o 
  -6  11  11       13.00        1.78      4.10 o 
  -5  11  11       47.18       47.31      6.57 o 
  -4  11  11       45.76       43.06      6.26 o 
  -3  11  11       11.59        9.89      4.82 o 
  -2  11  11       45.69       45.63      6.56 o 
  -1  11  11       23.86       45.76      7.07 o 
   0  11  11       48.20       33.81      6.46 o 
   1  11  11        8.49       13.17      4.69 o 
   2  11  11      105.20      106.45      9.18 o 
   3  11  11        0.65        4.48      3.95 o 
   4  11  11        2.75        3.09      4.33 o 
   5  11  11        5.50       -0.94      4.42 o 
   6  11  11        0.08        4.08      4.28 o 
   7  11  11       28.30       38.65      5.75 o 
   8  11  11        1.09        7.80      4.15 o 
   9  11  11       19.74        8.18      4.00 o 
  10  11  11        3.31        4.68      4.05 o 
 -12  12  11        9.09       14.50      4.16 o 
 -11  12  11       13.30       19.81      4.12 o 
 -10  12  11       71.96       63.36      8.00 o 
  -9  12  11       14.70       11.34      6.79 o 
  -8  12  11        4.53        0.80      4.46 o 
  -7  12  11       92.50      100.97      9.67 o 
  -6  12  11        1.12       -0.59      4.18 o 
  -5  12  11       43.75       51.26      7.29 o 
  -4  12  11        5.39        2.50      4.25 o 
  -3  12  11       47.75       43.98      6.75 o 
  -2  12  11        8.61       17.27      5.39 o 
  -1  12  11       20.23       23.29      5.13 o 
   0  12  11       41.52       35.37      6.28 o 
   1  12  11       43.34       62.30      7.90 o 
   2  12  11      143.70      149.75     11.28 o 
   3  12  11        9.04       10.15      6.54 o 
   4  12  11       48.80       52.77      9.47 o 
   5  12  11       39.31       26.05      6.06 o 
   6  12  11       56.84       71.59      8.67 o 
   7  12  11       17.58       26.08      6.24 o 
   8  12  11       40.58       45.16      9.80 o 
   9  12  11       36.89       35.59     12.85 o 
 -10  13  11        2.24       -3.13      4.60 o 
  -9  13  11       43.21       34.35      7.02 o 
  -8  13  11       10.17       11.19      5.08 o 
  -7  13  11       17.79       19.24      7.16 o 
  -6  13  11       46.14       55.96      8.06 o 
  -5  13  11        5.39        2.71      5.08 o 
  -4  13  11        4.63        8.52      5.59 o 
  -3  13  11       72.40       67.24      8.31 o 
  -2  13  11        7.80       16.45      5.53 o 
  -1  13  11        0.46       10.78      5.77 o 
   0  13  11        0.12        4.79      5.08 o 
   1  13  11       94.69      117.90     13.29 o 
   2  13  11        6.17       10.21      4.76 o 
   3  13  11        4.76       -0.18      5.95 o 
   4  13  11        2.33        7.58      4.93 o 
   5  13  11        7.15       19.30      5.91 o 
   6  13  11       10.02       14.20      6.18 o 
   7  13  11        2.20        2.84      4.97 o 
  -8  14  11       24.65        8.60      7.85 o 
  -7  14  11        3.17       -4.71      4.71 o 
  -6  14  11       45.50       42.84      7.20 o 
  -5  14  11       21.87       16.98      6.23 o 
  -4  14  11        1.33       -2.07      4.74 o 
  -3  14  11       12.93        8.72      6.22 o 
  -2  14  11        4.34       12.59      6.22 o 
  -1  14  11        0.92       12.91      7.35 o 
   0  14  11       69.42       68.25      8.47 o 
   1  14  11       52.66       65.59      8.45 o 
   2  14  11       18.31        9.64      6.28 o 
   3  14  11       48.41       58.58      7.93 o 
   4  14  11        1.08        5.73      6.77 o 
   5  14  11        5.62       10.67      5.44 o 
  -4  15  11        3.66       21.92     11.46 o 
  -3  15  11        5.10        7.60      6.40 o 
  -2  15  11      100.22      115.17     13.44 o 
  -1  15  11        0.97        3.23      5.10 o 
   0  15  11       24.79       34.43      6.21 o 
 -18   0  12       20.55       33.51     11.59 o 
 -16   0  12        0.19        8.18      7.91 o 
 -14   0  12        1.32       -1.71      6.29 o 
 -12   0  12     1179.76     1101.63     43.76 o 
 -10   0  12        2.81        0.90      5.21 o 
  -8   0  12      765.42      799.56     32.70 o 
  -6   0  12     2379.52     2199.03     50.14 o 
  -4   0  12      812.93      846.72     20.30 o 
  -2   0  12      659.94      753.23     11.03 o 
   0   0  12     1493.94     1427.86     19.15 o 
   2   0  12      152.63      159.42      5.83 o 
   4   0  12       91.35       96.91      6.34 o 
   6   0  12       22.92       26.92      4.24 o 
   8   0  12        0.17       27.40     10.69 o 
  10   0  12       77.39       65.77     12.76 o 
  12   0  12       14.71       22.19     10.24 o 
  14   0  12        5.33       12.13      8.45 o 
 -18   1  12       18.51       18.50      8.10 o 
 -17   1  12       10.65        6.12      5.95 o 
 -16   1  12       56.27       65.13     10.29 o 
 -15   1  12       78.08       71.13     10.07 o 
 -14   1  12      150.13      102.61     11.17 o 
 -13   1  12        5.54       16.84      6.36 o 
 -12   1  12      138.59      130.75     11.62 o 
 -11   1  12       45.01       33.86      6.38 o 
 -10   1  12     1246.70     1213.99     30.46 o 
  -9   1  12      414.93      436.91     17.97 o 
  -8   1  12      720.86      732.01     29.34 o 
  -7   1  12      772.48      773.76     40.79 o 
  -6   1  12       30.48       40.93      4.16 o 
  -5   1  12      108.19       53.60      4.49 o 
  -4   1  12        1.09        5.66      1.96 o 
  -3   1  12      854.63      818.90      9.78 o 
  -2   1  12      885.24      917.00      8.78 o 
  -1   1  12      147.15       92.53      2.61 o 
   0   1  12      222.06      162.63      3.95 o 
   1   1  12       23.46       40.91      2.00 o 
   2   1  12       14.32       21.04      1.71 o 
   3   1  12      351.20      351.59      6.08 o 
   4   1  12      102.24      110.68      5.50 o 
   5   1  12      113.15       89.78      6.10 o 
   6   1  12       22.46       25.44      3.66 o 
   7   1  12      202.90      172.70      9.44 o 
   8   1  12       17.59       23.69      7.00 o 
   9   1  12      149.77      123.14     11.98 o 
  10   1  12        1.39        4.13      4.80 o 
  11   1  12      143.40      128.01     12.47 o 
  12   1  12        2.17       -4.92      5.79 o 
  13   1  12       12.76       20.70      7.65 o 
  14   1  12       16.36       21.10      7.32 o 
  15   1  12        0.51        8.39      9.52 o 
 -18   2  12       47.42       54.58     10.65 o 
 -17   2  12        6.57        4.90      5.55 o 
 -16   2  12       28.19       23.38      6.64 o 
 -15   2  12        8.32        7.80      6.10 o 
 -14   2  12       18.37        6.05      4.74 o 
 -13   2  12      209.96      188.64     14.13 o 
 -12   2  12       57.54       50.34      7.95 o 
 -11   2  12        9.15        5.08      4.79 o 
 -10   2  12       93.17       91.12      9.29 o 
  -9   2  12     2719.52     2661.21     43.50 o 
  -8   2  12     2996.83     2883.01     43.81 o 
  -7   2  12      390.52      401.72     11.84 o 
  -6   2  12      245.35      223.55      8.70 o 
  -5   2  12      510.45      572.15     13.53 o 
  -4   2  12      354.94      396.68      7.95 o 
  -3   2  12      273.19      246.34      5.59 o 
  -2   2  12        1.10        2.04      0.90 o 
  -1   2  12       38.40       41.59      2.34 o 
   0   2  12        7.10        4.88      1.26 o 
   1   2  12       63.22       42.93      2.19 o 
   2   2  12       85.99      103.57      4.12 o 
   3   2  12      312.99      267.24      5.44 o 
   4   2  12       50.72       57.99      3.68 o 
   5   2  12       10.76        1.92      2.19 o 
   6   2  12     1053.26     1095.99     20.05 o 
   7   2  12      151.73      179.24      8.84 o 
   8   2  12      291.44      317.24     12.74 o 
   9   2  12      106.86       82.48      7.43 o 
  10   2  12        0.04        1.46      6.39 o 
  11   2  12        3.25        4.36      5.72 o 
  12   2  12        0.02        5.23      5.92 o 
  13   2  12       40.41       53.46      9.06 o 
  14   2  12        5.26       -2.63      6.30 o 
  15   2  12       28.47       26.23      8.26 o 
 -18   3  12       10.35       -4.13      8.31 o 
 -17   3  12        4.48        7.60      5.77 o 
 -16   3  12      104.14      109.44     12.43 o 
 -15   3  12      107.73       81.55     10.32 o 
 -14   3  12        9.63       19.37      6.34 o 
 -13   3  12       36.68       32.11      6.68 o 
 -12   3  12        0.89       -5.93      8.85 o 
 -11   3  12       17.39       27.35      9.52 o 
 -10   3  12       98.82      120.35     35.09 o 
  -9   3  12      416.22      361.80     25.92 o 
  -8   3  12     1802.76     1849.35     30.88 o 
  -7   3  12      140.61      107.15      6.09 o 
  -6   3  12       48.93       29.28      3.17 o 
  -5   3  12      729.20      687.32     11.60 o 
  -4   3  12      967.06      873.56     11.62 o 
  -3   3  12      152.12      124.11      4.50 o 
  -2   3  12       51.21       31.01      2.14 o 
  -1   3  12       82.66       79.63      3.09 o 
   0   3  12       11.96       20.00      1.75 o 
   1   3  12      863.07      850.37      8.64 o 
   2   3  12      118.89      120.71      3.96 o 
   3   3  12      123.25      135.86      5.91 o 
   4   3  12      386.18      384.64      9.72 o 
   5   3  12      239.19      218.36      7.69 o 
   6   3  12        4.71        6.87      2.81 o 
   7   3  12      169.12      193.50      7.79 o 
   8   3  12      253.47      225.97     10.27 o 
   9   3  12       23.59       21.49      4.22 o 
  10   3  12       42.57       40.90      5.94 o 
  11   3  12      146.55      132.34     10.01 o 
  12   3  12      156.77      147.60     15.86 o 
  13   3  12       24.76       24.07      7.47 o 
  14   3  12       10.44       12.87      7.07 o 
 -18   4  12        0.10       -0.02      5.84 o 
 -17   4  12        2.36        2.05      5.58 o 
 -16   4  12      123.63      166.53     14.68 o 
 -15   4  12       29.69       31.81      7.53 o 
 -14   4  12       11.08       15.45      5.69 o 
 -13   4  12        4.27        3.91      4.60 o 
 -12   4  12      164.15      155.01     12.18 o 
 -11   4  12      203.97      162.84     24.66 o 
 -10   4  12     1143.73     1043.57     29.00 o 
  -9   4  12       71.45      104.94     13.93 o 
  -8   4  12      340.62      339.81     16.64 o 
  -7   4  12      833.31      848.52     19.17 o 
  -6   4  12      322.32      352.37      9.20 o 
  -5   4  12      818.88      706.23     11.80 o 
  -4   4  12      132.39      131.08      4.61 o 
  -3   4  12       78.80       92.72      3.92 o 
  -2   4  12      302.21      270.16      5.55 o 
  -1   4  12        2.77        5.29      1.39 o 
   0   4  12       93.04       67.08      4.47 o 
   1   4  12      244.10      290.94      7.16 o 
   2   4  12      641.04      701.98     10.94 o 
   3   4  12       55.89       53.37      3.97 o 
   4   4  12       31.15       29.56      3.88 o 
   5   4  12        7.56        6.05      2.65 o 
   6   4  12      260.91      247.16      8.69 o 
   7   4  12       45.75       46.52      4.47 o 
   8   4  12        0.39        0.76      2.52 o 
   9   4  12        6.22        4.53      3.60 o 
  10   4  12      116.27      106.19      8.93 o 
  11   4  12       73.20       88.05      8.70 o 
  12   4  12       52.99       46.78      7.63 o 
  13   4  12        9.56       12.91      6.98 o 
  14   4  12        0.16       -5.30      6.24 o 
 -17   5  12       47.40       54.65     10.12 o 
 -16   5  12       17.99       11.74      6.18 o 
 -15   5  12        0.33       16.39      6.38 o 
 -14   5  12       13.68       13.32      6.11 o 
 -13   5  12       13.63       21.30      5.00 o 
 -12   5  12      115.80       99.98     10.50 o 
 -11   5  12      211.96      149.39     12.33 o 
 -10   5  12      373.01      410.13     14.80 o 
  -9   5  12       10.33       12.53      4.03 o 
  -8   5  12        0.10        2.84      4.76 o 
  -7   5  12       33.88       27.08      3.89 o 
  -6   5  12     1894.15     1852.24     23.80 o 
  -5   5  12        6.98        5.99      2.41 o 
  -4   5  12        0.60       -0.57      1.76 o 
  -3   5  12        6.84        6.82      1.94 o 
  -2   5  12       68.62       73.00      4.61 o 
  -1   5  12       83.73      109.27      4.93 o 
   0   5  12       11.91       29.82      3.61 o 
   1   5  12        0.58       -2.18      2.18 o 
   2   5  12      312.57      279.85      7.23 o 
   3   5  12       62.54       39.51      3.15 o 
   4   5  12       84.25       69.08      4.47 o 
   5   5  12       56.47       93.16      5.86 o 
   6   5  12      287.18      254.20      9.16 o 
   7   5  12       42.52       48.68      4.38 o 
   8   5  12        0.22        1.63      2.68 o 
   9   5  12        0.12        0.87      2.73 o 
  10   5  12        9.16       16.99      4.37 o 
  11   5  12       18.62       16.34      4.91 o 
  12   5  12        8.12        5.02      4.04 o 
  13   5  12        4.32       11.34      5.14 o 
  14   5  12        2.90       14.27     12.98 o 
 -17   6  12       65.06       89.21     11.49 o 
 -16   6  12       13.01       16.44      6.90 o 
 -15   6  12        0.10        0.73      6.47 o 
 -14   6  12        2.62        8.55      6.16 o 
 -13   6  12       92.39      116.42     11.60 o 
 -12   6  12       59.21       55.40      6.45 o 
 -11   6  12      160.14      181.44     10.47 o 
 -10   6  12      199.76      182.97     10.42 o 
  -9   6  12       33.10       24.18      4.06 o 
  -8   6  12      119.48      117.49      6.91 o 
  -7   6  12     1047.77      968.53     18.30 o 
  -6   6  12       36.73       29.70      3.85 o 
  -5   6  12        1.12        0.16      3.48 o 
  -4   6  12      189.29      164.23      6.88 o 
  -3   6  12       44.93       49.28      3.90 o 
  -2   6  12      209.72      215.91      8.06 o 
  -1   6  12      136.43      150.13      6.37 o 
   0   6  12      372.40      383.69      9.53 o 
   1   6  12      238.54      197.68      7.23 o 
   2   6  12      216.69      208.66      9.31 o 
   3   6  12      130.06      159.62      6.22 o 
   4   6  12      211.25      168.08      6.58 o 
   5   6  12        6.30       10.30      3.12 o 
   6   6  12      290.15      261.35      9.57 o 
   7   6  12        2.31        8.06      3.22 o 
   8   6  12        8.53        3.10      3.81 o 
   9   6  12       85.34       76.16      5.96 o 
  10   6  12       30.29       27.77      4.19 o 
  11   6  12        2.44       -0.26      3.95 o 
  12   6  12        6.55       14.66      5.19 o 
  13   6  12       33.47       37.37      6.59 o 
 -16   7  12       11.90       10.04      5.96 o 
 -15   7  12        0.08       -5.93      5.93 o 
 -14   7  12        2.58        5.40      5.35 o 
 -13   7  12       16.09        7.83      4.81 o 
 -12   7  12        9.34        7.65      5.06 o 
 -11   7  12      106.93       81.00      7.34 o 
 -10   7  12       72.84       53.96      5.53 o 
  -9   7  12       49.76       71.81      5.72 o 
  -8   7  12      226.13      189.48      8.62 o 
  -7   7  12      111.86      100.25      6.52 o 
  -6   7  12        5.92       -2.02      2.30 o 
  -5   7  12       43.03       51.82      7.16 o 
  -4   7  12       17.18       -3.92      3.92 o 
  -3   7  12       93.31       77.79      6.64 o 
  -2   7  12      146.77      139.35     10.53 o 
  -1   7  12       93.47       74.72      6.85 o 
   0   7  12      172.93      144.30      6.09 o 
   1   7  12       67.10       46.12      4.56 o 
   2   7  12        4.45        0.05      2.19 o 
   3   7  12       45.30       38.18      3.62 o 
   4   7  12        0.08        2.64      2.48 o 
   5   7  12       38.36       56.17      4.92 o 
   6   7  12       24.11       31.22      4.16 o 
   7   7  12        2.11        2.01      2.97 o 
   8   7  12       21.33       18.97      3.72 o 
   9   7  12        4.24        0.63      3.04 o 
  10   7  12       15.36        5.67      3.20 o 
  11   7  12       24.36       30.05      4.48 o 
  12   7  12        0.52       -1.29      4.63 o 
  13   7  12       15.54       18.25      5.46 o 
 -16   8  12      112.47      148.50     14.58 o 
 -15   8  12       39.70       30.39      8.12 o 
 -14   8  12        0.09       -1.16      8.31 o 
 -13   8  12       84.12       82.73      8.67 o 
 -12   8  12       20.60       19.95      5.03 o 
 -11   8  12       81.33       74.84      7.86 o 
 -10   8  12        0.02        6.80      4.73 o 
  -9   8  12       31.67       42.96      4.75 o 
  -8   8  12       44.09       21.72      3.69 o 
  -7   8  12      147.85      111.35      8.35 o 
  -6   8  12       44.48       43.97      5.58 o 
  -5   8  12       50.10       37.18      4.24 o 
  -4   8  12        3.61       -4.49      4.49 o 
  -3   8  12        3.14       -4.41      4.41 o 
  -2   8  12        2.19        2.73      3.51 o 
  -1   8  12       20.31       22.63      3.89 o 
   0   8  12        2.44        7.87      3.70 o 
   1   8  12      274.41      260.31      8.33 o 
   2   8  12        1.31       -1.01      2.20 o 
   3   8  12        2.98        4.75      2.78 o 
   4   8  12        0.16        3.89      2.70 o 
   5   8  12       25.24       23.56      3.84 o 
   6   8  12        0.30        2.75      2.67 o 
   7   8  12        9.28        3.61      4.21 o 
   8   8  12       87.69       74.71      6.10 o 
   9   8  12        0.01       -2.36      3.02 o 
  10   8  12       11.13       10.57      3.61 o 
  11   8  12        0.93       -0.03      3.51 o 
  12   8  12       18.17       23.01      5.14 o 
 -15   9  12        7.86        7.12      5.94 o 
 -14   9  12        5.65        8.83      8.55 o 
 -13   9  12       59.54       42.73      6.92 o 
 -12   9  12       15.96       22.37      5.53 o 
 -11   9  12      161.33      178.15     11.86 o 
 -10   9  12       36.78       36.46      6.90 o 
  -9   9  12       25.88       37.28      5.73 o 
  -8   9  12        5.66        7.78      3.95 o 
  -7   9  12      312.68      329.41     12.34 o 
  -6   9  12       30.97       34.05      5.81 o 
  -5   9  12        0.15       -0.38      3.80 o 
  -4   9  12        4.73        0.15      4.18 o 
  -3   9  12        0.06       -4.75      4.75 o 
  -2   9  12       60.84       59.15      6.38 o 
  -1   9  12       91.63       94.53      6.48 o 
   0   9  12       90.77      120.97      8.09 o 
   1   9  12       56.77       65.28      6.41 o 
   2   9  12        1.09        4.24      3.46 o 
   3   9  12        0.28        4.57      5.04 o 
   4   9  12        4.98       -1.18      2.98 o 
   5   9  12        5.50        8.78      3.24 o 
   6   9  12       23.22       21.61      3.79 o 
   7   9  12       25.15       30.14      4.28 o 
   8   9  12       13.64       14.95      3.81 o 
   9   9  12       13.67       21.36      4.38 o 
  10   9  12        1.84        6.76      3.45 o 
  11   9  12       18.11       22.43      4.28 o 
 -14  10  12       13.01        2.46      5.22 o 
 -13  10  12        5.15        0.83      4.89 o 
 -12  10  12       18.79        7.72      4.45 o 
 -11  10  12        7.99       -0.68      3.76 o 
 -10  10  12       16.71       11.46      3.72 o 
  -9  10  12       12.85       16.86      5.14 o 
  -8  10  12       22.87       28.80      5.82 o 
  -7  10  12      101.73      121.29      9.86 o 
  -6  10  12      264.09      304.08     14.86 o 
  -5  10  12        5.13        1.18      4.03 o 
  -4  10  12        2.58        5.01      4.64 o 
  -3  10  12       62.73       63.04      7.06 o 
  -2  10  12        6.97        2.36      3.87 o 
  -1  10  12       21.92       22.57      4.70 o 
   0  10  12        5.79        8.32      3.39 o 
   1  10  12       34.83       50.61      7.20 o 
   2  10  12       11.86       13.54      4.53 o 
   3  10  12        3.02        4.94      3.74 o 
   4  10  12       54.86       59.00      6.95 o 
   5  10  12        5.63        2.63      3.79 o 
   6  10  12        4.25        6.85      4.76 o 
   7  10  12       36.61       38.48      4.97 o 
   8  10  12        0.02       10.20      4.12 o 
   9  10  12       66.92       73.54      6.47 o 
  10  10  12       11.66       15.53      4.83 o 
 -13  11  12        0.11        4.05      4.57 o 
 -12  11  12       10.34       19.14      5.95 o 
 -11  11  12       18.53       18.07      5.26 o 
 -10  11  12       62.15       56.66      6.44 o 
  -9  11  12       40.13       35.36      6.48 o 
  -8  11  12      241.58      263.53     14.68 o 
  -7  11  12        0.94       -4.80      4.80 o 
  -6  11  12        4.66        1.19      4.33 o 
  -5  11  12        8.87       12.13      4.79 o 
  -4  11  12        1.08       -3.08      4.58 o 
  -3  11  12        2.61        4.19      4.61 o 
  -2  11  12       52.99       50.93      7.20 o 
  -1  11  12        0.14        5.68      3.58 o 
   0  11  12      105.62      126.91     10.33 o 
   1  11  12       10.55       10.90      5.08 o 
   2  11  12       21.41       20.68      5.50 o 
   3  11  12       52.19       61.49      7.52 o 
   4  11  12       10.74        7.48      4.93 o 
   5  11  12       79.51      102.64      8.16 o 
   6  11  12        6.90       14.78      5.45 o 
   7  11  12       18.60       20.15      4.92 o 
   8  11  12        3.03        6.38      4.18 o 
   9  11  12        9.75        5.77      4.09 o 
 -11  12  12        0.52       -5.00      5.00 o 
 -10  12  12        1.41        6.87      4.73 o 
  -9  12  12       34.29       49.02      7.62 o 
  -8  12  12       64.54       52.49      7.68 o 
  -7  12  12        2.28       -0.99      3.89 o 
  -6  12  12       15.34        0.57      5.62 o 
  -5  12  12       52.17       63.01      7.79 o 
  -4  12  12       45.77       60.14      7.62 o 
  -3  12  12        5.16        8.64      4.68 o 
  -2  12  12        2.96        7.60      5.01 o 
  -1  12  12       27.95       27.17      4.78 o 
   0  12  12       25.17       19.70      5.80 o 
   1  12  12       37.66       54.40      7.71 o 
   2  12  12        7.53        8.24      5.16 o 
   3  12  12       10.67        5.67      4.26 o 
   4  12  12        7.49       -9.01      9.16 o 
   5  12  12       15.62       13.92      5.56 o 
   6  12  12        0.85       10.39      5.18 o 
   7  12  12        6.21       11.74      4.96 o 
   8  12  12        9.91        5.34      4.59 o 
  -9  13  12       15.31        5.40      6.01 o 
  -8  13  12        4.31        6.17      5.51 o 
  -7  13  12        6.52        0.44      5.26 o 
  -6  13  12        3.81        0.94      5.41 o 
  -5  13  12       67.58       56.03      8.33 o 
  -4  13  12        6.98       12.88      5.67 o 
  -3  13  12       48.19       37.30      7.18 o 
  -2  13  12       12.92       11.79      5.37 o 
  -1  13  12        6.11       12.46      4.44 o 
   0  13  12        5.94        3.25      4.84 o 
   1  13  12       10.57        3.86      4.56 o 
   2  13  12        4.94        6.86      4.31 o 
   3  13  12        5.08        4.95      4.44 o 
   4  13  12        0.05       14.26      5.91 o 
   5  13  12       46.81       67.31      8.65 o 
   6  13  12       37.74       47.52      7.89 o 
  -7  14  12       26.99       35.12      7.02 o 
  -6  14  12        3.14        5.89      6.70 o 
  -5  14  12        1.67        2.71      4.16 o 
  -4  14  12        6.76        1.32      4.90 o 
  -3  14  12       52.97       83.03      9.73 o 
  -2  14  12        0.04       -0.62      9.30 o 
  -1  14  12        1.28        6.43      5.00 o 
   0  14  12        9.56       17.17      4.85 o 
   1  14  12        5.90       17.43      6.19 o 
   2  14  12       22.60       19.93     11.40 o 
   3  14  12       33.26       30.68      6.55 o 
 -17   0  13       12.60       20.04     10.51 o 
 -15   0  13        0.66        7.82      7.82 o 
 -13   0  13       18.88       19.86      9.43 o 
 -11   0  13       40.41       25.34      9.70 o 
  -9   0  13     1166.58     1103.60     39.89 o 
  -7   0  13    12817.30    12347.09    126.51 o 
  -5   0  13     1957.97     2068.22     33.60 o 
  -3   0  13      435.11      304.52      7.61 o 
  -1   0  13       69.20       48.87      4.19 o 
   1   0  13       12.17        2.98      1.79 o 
   3   0  13        0.65        1.07      2.60 o 
   5   0  13     1630.14     1748.31     30.97 o 
   7   0  13      483.41      469.10     29.38 o 
   9   0  13     1224.11     1211.60     49.06 o 
  11   0  13      164.36      140.70     18.69 o 
  13   0  13       16.28        7.91      8.81 o 
 -18   1  13        5.26       15.41      6.81 o 
 -17   1  13        7.02       -0.32      6.13 o 
 -16   1  13       53.00       51.27      8.34 o 
 -15   1  13       36.10       29.19      7.33 o 
 -14   1  13        0.00       -0.44     12.04 o 
 -13   1  13       12.65       10.44      5.22 o 
 -12   1  13       13.00       20.95      9.12 o 
 -11   1  13       81.21       65.02      8.25 o 
 -10   1  13      118.36      115.27     10.70 o 
  -9   1  13     1638.93     1589.13     34.40 o 
  -8   1  13      622.48      593.12     20.95 o 
  -7   1  13       37.43       64.96      6.65 o 
  -6   1  13     1734.60     1675.70     24.90 o 
  -5   1  13      619.57      598.73     12.88 o 
  -4   1  13      819.36      912.32     11.64 o 
  -3   1  13       59.79       60.05      2.63 o 
  -2   1  13       12.56        5.44      1.37 o 
  -1   1  13       53.05       54.35      2.67 o 
   0   1  13      219.08      192.66      4.22 o 
   1   1  13       91.24      107.06      3.54 o 
   2   1  13       95.07      117.76      3.93 o 
   3   1  13        3.18       -1.22      1.73 o 
   4   1  13       19.80       18.54      3.10 o 
   5   1  13        1.47        0.79      3.56 o 
   6   1  13      319.28      352.05     11.53 o 
   7   1  13      204.45      192.62      9.17 o 
   8   1  13      443.92      554.18     23.28 o 
   9   1  13       32.29       65.67     10.31 o 
  10   1  13        0.05        5.34      7.12 o 
  11   1  13        2.46        4.44      5.73 o 
  12   1  13       54.68       56.93      9.80 o 
  13   1  13        7.56        3.35      6.89 o 
  14   1  13        8.64       14.10      9.84 o 
 -18   2  13        0.14        9.54      6.29 o 
 -17   2  13        4.10        7.78      5.57 o 
 -16   2  13       32.33       43.33      9.52 o 
 -15   2  13       18.72       18.62      5.90 o 
 -14   2  13      100.11      139.32     12.91 o 
 -13   2  13       15.93       18.05     10.65 o 
 -12   2  13       17.55       14.52      5.46 o 
 -11   2  13       36.82       37.12      6.75 o 
 -10   2  13     1103.13     1157.25     30.36 o 
  -9   2  13      334.10      318.86     15.94 o 
  -8   2  13      335.38      331.87     11.93 o 
  -7   2  13      872.86      878.11     18.17 o 
  -6   2  13        3.74        5.78      3.82 o 
  -5   2  13       18.36       39.98      3.96 o 
  -4   2  13      908.53      780.23     10.82 o 
  -3   2  13      527.56      557.63      8.53 o 
  -2   2  13       99.21       85.28      3.42 o 
  -1   2  13      128.49      136.39      3.87 o 
   0   2  13      891.22      953.95      9.35 o 
   1   2  13      197.36      191.36      4.41 o 
   2   2  13       74.44       93.31      3.52 o 
   3   2  13      356.11      331.74      8.07 o 
   4   2  13       74.00       76.71      5.56 o 
   5   2  13       45.01       31.60      4.23 o 
   6   2  13      850.69      876.46     18.79 o 
   7   2  13      195.12      195.29      9.29 o 
   8   2  13      174.63      219.68     10.50 o 
   9   2  13        0.98        3.36      6.20 o 
  10   2  13        0.75       12.69      6.04 o 
  11   2  13       11.22        7.06      5.74 o 
  12   2  13        5.44       11.10      6.77 o 
  13   2  13       11.04       12.40      7.01 o 
  14   2  13        0.87       16.13      7.67 o 
 -18   3  13        1.75        5.99      6.39 o 
 -17   3  13       20.63       19.86      7.60 o 
 -16   3  13        3.69       16.39      7.02 o 
 -15   3  13       22.30       13.32      5.93 o 
 -14   3  13       15.45        6.85      4.67 o 
 -13   3  13       33.47       42.39      7.21 o 
 -12   3  13      102.84       77.71      8.95 o 
 -11   3  13      266.43      252.79     17.92 o 
 -10   3  13       29.01       30.30      6.71 o 
  -9   3  13     1150.55     1085.27     28.97 o 
  -8   3  13     1148.45     1206.87     29.20 o 
  -7   3  13     2847.31     2649.31     27.24 o 
  -6   3  13      725.60      732.08     14.19 o 
  -5   3  13      198.77      148.68      5.69 o 
  -4   3  13      111.36       80.80      3.88 o 
  -3   3  13       96.31      100.47      4.01 o 
  -2   3  13        0.23       -1.50      1.50 o 
  -1   3  13       80.90      105.68      3.65 o 
   0   3  13      619.90      660.36      9.33 o 
   1   3  13       23.31       21.37      2.01 o 
   2   3  13      314.81      323.96      7.61 o 
   3   3  13      188.83      201.81      6.16 o 
   4   3  13      408.07      399.71     10.10 o 
   5   3  13       72.95       73.07      6.02 o 
   6   3  13      133.21      137.08      8.06 o 
   7   3  13      160.02      125.22      7.86 o 
   8   3  13       96.72       90.88      6.96 o 
   9   3  13       14.05        9.43      3.50 o 
  10   3  13        0.25        2.00      3.61 o 
  11   3  13       77.35       73.96     10.31 o 
  12   3  13        0.89       -0.82      6.54 o 
  13   3  13        0.03       13.97      6.16 o 
  14   3  13        0.81        2.81      6.35 o 
 -17   4  13        0.39       -5.05      5.05 o 
 -16   4  13       60.89       54.95      9.21 o 
 -15   4  13       25.61       37.10     12.98 o 
 -14   4  13       70.81       77.31     18.55 o 
 -13   4  13       89.03       78.06     17.97 o 
 -12   4  13      150.86      103.60     10.27 o 
 -11   4  13      103.41       96.23     12.71 o 
 -10   4  13        2.34        2.57      7.32 o 
  -9   4  13      172.22      180.11     12.34 o 
  -8   4  13      547.37      514.61     15.97 o 
  -7   4  13       14.17       24.66      7.87 o 
  -6   4  13      209.15      192.25     12.00 o 
  -5   4  13       76.57      116.59      5.20 o 
  -4   4  13      171.21      168.69      5.41 o 
  -3   4  13      427.98      464.63      8.31 o 
  -2   4  13      246.01      228.82      5.28 o 
  -1   4  13        0.13        4.23      1.77 o 
   0   4  13       24.53       24.75      2.51 o 
   1   4  13        6.05        2.00      2.44 o 
   2   4  13        0.59        0.87      2.49 o 
   3   4  13     1322.45     1293.51     18.78 o 
   4   4  13      579.58      573.42     11.54 o 
   5   4  13       37.65       52.41      4.66 o 
   6   4  13        1.70       13.49      3.79 o 
   7   4  13       59.47       66.66      6.10 o 
   8   4  13       20.73       27.91      4.59 o 
   9   4  13       18.07       12.95      3.51 o 
  10   4  13       39.65       36.98      6.14 o 
  11   4  13       14.42       14.12      4.96 o 
  12   4  13        5.02       16.06      7.59 o 
  13   4  13       69.39       93.27     12.33 o 
 -17   5  13       24.76       25.41     14.33 o 
 -16   5  13       37.93       28.93      7.55 o 
 -15   5  13        9.17       19.91      6.75 o 
 -14   5  13        6.65       12.53      5.62 o 
 -13   5  13        0.95        2.55      4.22 o 
 -12   5  13      187.39      192.59     13.96 o 
 -11   5  13       29.15       13.97      4.95 o 
 -10   5  13       72.17       59.10      6.11 o 
  -9   5  13        1.73        0.99      5.27 o 
  -8   5  13      421.95      458.51     13.16 o 
  -7   5  13      564.24      616.61     14.64 o 
  -6   5  13       13.48       34.68      5.69 o 
  -5   5  13        2.20        7.44      3.45 o 
  -4   5  13      345.25      364.29      7.75 o 
  -3   5  13       62.06       72.16      4.64 o 
  -2   5  13       21.88       33.19      3.12 o 
  -1   5  13       52.41       43.65      3.53 o 
   0   5  13      329.44      279.93      8.08 o 
   1   5  13       63.40       73.79      4.70 o 
   2   5  13      259.70      246.59      7.07 o 
   3   5  13       26.70       28.11      3.14 o 
   4   5  13      127.68      129.13      6.21 o 
   5   5  13      893.21      882.47     16.58 o 
   6   5  13        1.57        6.81      3.03 o 
   7   5  13        3.69        3.47      2.80 o 
   8   5  13        4.85        2.74      3.04 o 
   9   5  13       51.77       75.32      8.48 o 
  10   5  13        2.47        4.03      4.05 o 
  11   5  13       16.42        7.15      5.83 o 
  12   5  13       25.59       20.42      5.56 o 
  13   5  13        1.39       -0.93      6.02 o 
 -17   6  13       30.63       58.27     10.34 o 
 -16   6  13        2.86        0.34      5.53 o 
 -15   6  13        2.66        8.22      6.62 o 
 -14   6  13       77.22       68.59      9.74 o 
 -13   6  13        6.91       19.80      6.15 o 
 -12   6  13        0.27        4.38      3.73 o 
 -11   6  13       58.54       61.29      6.43 o 
 -10   6  13       18.49       11.55      3.86 o 
  -9   6  13      162.91      138.55      7.80 o 
  -8   6  13        0.91        2.04      3.03 o 
  -7   6  13       59.44       49.59      4.71 o 
  -6   6  13       25.85       30.02      3.83 o 
  -5   6  13        3.29       -1.66      3.21 o 
  -4   6  13       30.99       27.04      3.67 o 
  -3   6  13        8.66        4.43      4.28 o 
  -2   6  13        0.35       -2.41      2.41 o 
  -1   6  13        0.78        5.92      2.32 o 
   0   6  13      452.68      434.22     10.23 o 
   1   6  13       39.75       32.24      3.96 o 
   2   6  13        4.43        2.70      2.17 o 
   3   6  13      335.47      358.44      9.56 o 
   4   6  13       23.86       13.33      3.63 o 
   5   6  13       17.96       19.06      3.43 o 
   6   6  13       70.58       81.30      5.85 o 
   7   6  13       24.81       15.71      3.21 o 
   8   6  13       11.85        7.17      3.04 o 
   9   6  13       25.88       17.23      6.70 o 
  10   6  13        8.22       10.45      4.23 o 
  11   6  13        1.32        0.20      4.69 o 
  12   6  13        0.03       -2.98      4.38 o 
  13   6  13        6.16        8.86      6.40 o 
 -16   7  13       12.74       18.34      7.08 o 
 -15   7  13        0.09       -0.03      5.21 o 
 -14   7  13        9.26        1.64      5.03 o 
 -13   7  13        6.62       12.27      6.68 o 
 -12   7  13        6.70        3.71      5.40 o 
 -11   7  13        0.56       -2.30      3.28 o 
 -10   7  13       29.24       46.17      5.40 o 
  -9   7  13      418.31      348.25     12.47 o 
  -8   7  13       49.72       44.75      4.79 o 
  -7   7  13       94.62       99.16      6.44 o 
  -6   7  13      295.59      271.83     12.45 o 
  -5   7  13       99.63       82.27      7.74 o 
  -4   7  13       29.75       16.69      6.97 o 
  -3   7  13       28.26       36.01      5.20 o 
  -2   7  13        8.55        6.02      3.04 o 
  -1   7  13      576.42      592.38     15.75 o 
   0   7  13       67.48       77.54      4.78 o 
   1   7  13       25.23       14.43      2.83 o 
   2   7  13       39.33       47.06      3.64 o 
   3   7  13        2.62        2.97      2.36 o 
   4   7  13        0.08       -2.78      2.78 o 
   5   7  13        6.45        5.57      3.08 o 
   6   7  13      162.56      177.52      8.35 o 
   7   7  13       19.08        9.77      3.03 o 
   8   7  13        4.74        3.19      4.87 o 
   9   7  13       40.68       29.56      4.30 o 
  10   7  13        3.63        3.50      4.18 o 
  11   7  13        1.31       10.03      6.22 o 
  12   7  13        0.17        6.37      5.36 o 
 -15   8  13       33.88       21.06     15.14 o 
 -14   8  13       15.55       16.11      5.12 o 
 -13   8  13       20.58       22.04      4.96 o 
 -12   8  13        4.73        8.56      3.67 o 
 -11   8  13        8.73        2.32      3.51 o 
 -10   8  13      504.03      493.37     13.37 o 
  -9   8  13        8.65       12.00      3.06 o 
  -8   8  13        0.79        3.39      2.81 o 
  -7   8  13       12.62        9.63      3.48 o 
  -6   8  13        3.74       11.75      4.57 o 
  -5   8  13      666.99      575.71     18.96 o 
  -4   8  13       46.76       41.83      5.94 o 
  -3   8  13       32.67       30.20      5.08 o 
  -2   8  13        0.05       -1.60      3.94 o 
  -1   8  13       30.06       17.53      3.77 o 
   0   8  13       68.30       79.37      6.33 o 
   1   8  13      770.87      717.10     16.15 o 
   2   8  13      197.13      202.71      8.52 o 
   3   8  13       54.84       44.92      4.56 o 
   4   8  13       54.51       38.08      4.31 o 
   5   8  13       32.62       31.96      4.14 o 
   6   8  13       11.93        7.15      3.59 o 
   7   8  13       22.93       22.77      4.00 o 
   8   8  13        1.89        6.25      3.32 o 
   9   8  13       24.53       29.98      4.50 o 
  10   8  13       13.42       10.90      9.30 o 
  11   8  13       20.56       27.39      5.40 o 
 -14   9  13        5.21        8.87      5.29 o 
 -13   9  13       58.08       88.21      9.52 o 
 -12   9  13        0.00        1.41      4.25 o 
 -11   9  13        1.06        5.18      4.78 o 
 -10   9  13      101.12       75.64      8.03 o 
  -9   9  13        1.70        5.12      4.87 o 
  -8   9  13        2.62       -3.93      3.99 o 
  -7   9  13        9.32       11.73      4.87 o 
  -6   9  13       21.98       25.36      5.19 o 
  -5   9  13      123.49      123.26      9.71 o 
  -4   9  13       15.26        4.24      4.81 o 
  -3   9  13       19.89       17.01      4.65 o 
  -2   9  13        9.70        5.52      3.89 o 
  -1   9  13       31.99       37.53      4.96 o 
   0   9  13       11.86       11.25      3.61 o 
   1   9  13       27.61       38.61      5.63 o 
   2   9  13       23.68       32.34      5.24 o 
   3   9  13        2.34        0.44      3.22 o 
   4   9  13        0.31       -0.16      2.86 o 
   5   9  13       18.94       19.21      3.99 o 
   6   9  13      232.00      230.88     10.01 o 
   7   9  13       58.69       81.93      6.41 o 
   8   9  13      106.67      128.73      8.13 o 
   9   9  13        7.44        9.22      3.32 o 
  10   9  13        1.18        3.05      3.35 o 
 -13  10  13        0.16        5.41      4.27 o 
 -12  10  13        1.20       -5.35      5.35 o 
 -11  10  13       31.01       26.95     10.61 o 
 -10  10  13        4.84        3.71      4.05 o 
  -9  10  13       36.03       34.77      6.54 o 
  -8  10  13      147.80      129.99     10.94 o 
  -7  10  13      213.19      209.55     14.45 o 
  -6  10  13        0.66        3.65      6.49 o 
  -5  10  13        0.51       -1.34      3.99 o 
  -4  10  13        6.00       -0.81      4.11 o 
  -3  10  13       60.78       60.66      7.55 o 
  -2  10  13       67.00       59.98      7.47 o 
  -1  10  13        5.51        4.82      3.68 o 
   0  10  13       17.34       25.83      4.74 o 
   1  10  13       48.95       45.93      6.61 o 
   2  10  13       15.04       15.24      5.09 o 
   3  10  13        2.89        4.76      5.30 o 
   4  10  13      213.05      216.16     11.10 o 
   5  10  13        7.00        8.64      3.85 o 
   6  10  13        6.13       12.13      4.38 o 
   7  10  13       25.85       24.09      4.59 o 
   8  10  13       19.15       17.82      4.47 o 
   9  10  13        2.16       11.29      4.14 o 
 -12  11  13        2.79        5.70      4.97 o 
 -11  11  13        0.04        5.60      4.78 o 
 -10  11  13        2.14       -1.71      7.22 o 
  -9  11  13        8.60        9.11      4.69 o 
  -8  11  13       27.52       27.55      6.24 o 
  -7  11  13        4.21        7.92      4.43 o 
  -6  11  13       42.51       27.64      6.18 o 
  -5  11  13        9.98       19.33      5.13 o 
  -4  11  13        0.36       -1.89      4.55 o 
  -3  11  13       18.64       27.88      6.66 o 
  -2  11  13        6.97        9.68      4.34 o 
  -1  11  13       12.57       15.30      4.34 o 
   0  11  13        1.54        3.51      4.34 o 
   1  11  13        0.03       -2.09      4.38 o 
   2  11  13      128.06      111.98     10.52 o 
   3  11  13        3.66       19.37      5.53 o 
   4  11  13        4.28       -1.58      7.10 o 
   5  11  13       17.87       10.84      5.24 o 
   6  11  13       13.86       17.41      4.77 o 
   7  11  13        0.28        0.72      3.54 o 
   8  11  13        1.33       11.00      4.35 o 
 -10  12  13        1.04        1.21      4.18 o 
  -9  12  13        4.21        1.40      5.07 o 
  -8  12  13       15.30       13.15      5.77 o 
  -7  12  13        0.16       -5.17      5.17 o 
  -6  12  13       11.31        9.70      4.34 o 
  -5  12  13        2.43        4.65      4.45 o 
  -4  12  13       50.12       50.34      7.63 o 
  -3  12  13       36.57       38.97      7.06 o 
  -2  12  13       15.46       23.80      6.21 o 
  -1  12  13        8.43       15.59      5.22 o 
   0  12  13       59.22       74.26      8.72 o 
   1  12  13        3.50       17.04      6.10 o 
   2  12  13       19.18       15.68      5.10 o 
   3  12  13       27.01       16.95      5.41 o 
   4  12  13       24.36       24.68      5.96 o 
   5  12  13        0.22        0.76      8.21 o 
   6  12  13       19.79       28.57     12.77 o 
  -8  13  13        3.25        2.66      4.88 o 
  -7  13  13       33.01       41.60      7.46 o 
  -6  13  13        0.02       -0.18      4.70 o 
  -5  13  13        9.07       16.70      5.37 o 
  -4  13  13       78.73      118.01     11.01 o 
  -3  13  13       25.14       24.26      6.50 o 
  -2  13  13        0.33        8.92      5.36 o 
  -1  13  13        5.29        3.27      5.43 o 
   0  13  13        0.34       -1.63      4.27 o 
   1  13  13      135.44      141.16     11.50 o 
   2  13  13        5.69        6.15      4.42 o 
   3  13  13       33.41       41.47      7.63 o 
   4  13  13       74.75       89.08      9.85 o 
  -5  14  13        0.35        2.08      5.31 o 
  -4  14  13       76.42       75.96      9.73 o 
  -3  14  13        7.44        8.36      6.09 o 
  -2  14  13       32.89       34.82      7.08 o 
  -1  14  13        4.16       12.79      6.07 o 
   0  14  13        0.94        9.07      5.21 o 
   1  14  13        4.65        9.60      5.16 o 
 -18   0  14       21.07       13.30      9.79 o 
 -16   0  14      235.74      208.36     23.63 o 
 -14   0  14        1.30        5.66      6.92 o 
 -12   0  14       35.53       63.34     12.67 o 
 -10   0  14       28.90       34.86      9.97 o 
  -8   0  14     1801.50     1886.00     51.75 o 
  -6   0  14     8436.78     8148.05     70.12 o 
  -4   0  14      634.66      575.17     13.36 o 
  -2   0  14      294.43      317.05      9.89 o 
   0   0  14      156.83      189.60      6.82 o 
   2   0  14      291.17      334.47      9.17 o 
   4   0  14     1072.37     1123.45     43.26 o 
   6   0  14      529.89      528.09     22.42 o 
   8   0  14      175.82      206.56     21.92 o 
  10   0  14       92.01       74.12     16.08 o 
  12   0  14       65.03       83.20     16.17 o 
 -18   1  14       21.03       17.27     11.19 o 
 -17   1  14       17.33       29.64      8.53 o 
 -16   1  14        8.61       10.85      7.67 o 
 -15   1  14       56.75       37.17      8.31 o 
 -14   1  14       18.32       17.86      6.22 o 
 -13   1  14        0.04       -3.91      5.48 o 
 -12   1  14       71.39       69.08     15.59 o 
 -11   1  14       75.07      111.37     10.73 o 
 -10   1  14       12.13       12.89      4.70 o 
  -9   1  14      137.17       95.05      9.04 o 
  -8   1  14      586.66      599.40     16.28 o 
  -7   1  14      292.28      303.27     11.81 o 
  -6   1  14       61.55       87.07      6.28 o 
  -5   1  14       64.51       66.34      8.07 o 
  -4   1  14       76.19       99.30      5.33 o 
  -3   1  14      162.69      179.15      5.03 o 
  -2   1  14       32.03       43.23      2.52 o 
  -1   1  14      631.02      579.93      8.86 o 
   0   1  14      185.46      171.73      4.66 o 
   1   1  14       83.52       86.64      3.40 o 
   2   1  14        0.06        3.10      1.51 o 
   3   1  14      124.67      101.75      5.75 o 
   4   1  14       20.40       19.32      4.23 o 
   5   1  14       17.86       22.95      5.17 o 
   6   1  14        0.82        3.45      7.23 o 
   7   1  14        8.15       22.91      7.88 o 
   8   1  14       24.10       46.68      9.53 o 
   9   1  14       30.81       71.71     10.27 o 
  10   1  14       40.79       56.86     13.57 o 
  11   1  14        0.15       -0.12      6.27 o 
  12   1  14       24.00       36.09      8.57 o 
  13   1  14        0.47       -2.48      5.37 o 
 -17   2  14        1.20       15.46      7.43 o 
 -16   2  14        1.32       16.08      6.76 o 
 -15   2  14        0.06       -3.29      5.61 o 
 -14   2  14      123.68       94.92     11.24 o 
 -13   2  14        4.71       14.49      6.10 o 
 -12   2  14       25.52       21.80      9.48 o 
 -11   2  14       17.95       26.09      9.66 o 
 -10   2  14      133.73      135.01     10.98 o 
  -9   2  14       28.10       28.50      6.19 o 
  -8   2  14      172.36      196.07      9.25 o 
  -7   2  14      262.44      285.10     11.03 o 
  -6   2  14      968.15      984.12     20.25 o 
  -5   2  14      191.95      168.73     10.58 o 
  -4   2  14      626.23      700.36     12.34 o 
  -3   2  14       51.55       50.49      3.02 o 
  -2   2  14      239.57      224.59      5.83 o 
  -1   2  14        2.28        0.20      1.32 o 
   0   2  14       23.25       28.53      2.15 o 
   1   2  14       10.01        4.45      1.60 o 
   2   2  14      226.96      217.74      6.66 o 
   3   2  14      452.73      415.44      9.30 o 
   4   2  14      401.90      383.20     12.17 o 
   5   2  14        6.65        2.31      3.31 o 
   6   2  14       18.95       17.61      4.04 o 
   7   2  14       35.99       51.62      5.62 o 
   8   2  14      105.07      116.77     10.01 o 
   9   2  14        8.26       19.24      9.12 o 
  10   2  14       58.08       71.21     19.05 o 
  11   2  14        1.80        3.10     10.06 o 
  12   2  14       11.36       21.58      7.17 o 
  13   2  14        4.82       -1.52      5.46 o 
 -17   3  14       10.19       14.73     11.23 o 
 -16   3  14       65.79       87.31     11.37 o 
 -15   3  14        0.66        2.98      5.22 o 
 -14   3  14       31.01       37.34      9.39 o 
 -13   3  14      172.05      186.84     17.21 o 
 -12   3  14      165.56      157.38     32.26 o 
 -11   3  14       46.15       34.76      6.78 o 
 -10   3  14        6.82        1.98      4.11 o 
  -9   3  14       84.89       76.07      8.31 o 
  -8   3  14        2.56       -4.67      4.67 o 
  -7   3  14       34.08       21.78      4.55 o 
  -6   3  14      230.25      264.54      8.05 o 
  -5   3  14     1122.16     1021.03     16.49 o 
  -4   3  14     1534.21     1465.12     15.37 o 
  -3   3  14       38.51       12.10      2.08 o 
  -2   3  14       48.49       41.48      2.59 o 
  -1   3  14       17.84       21.30      2.09 o 
   0   3  14       41.47       49.17      2.80 o 
   1   3  14       76.20       65.68      3.44 o 
   2   3  14      282.47      300.23      8.68 o 
   3   3  14       67.34       41.15      4.13 o 
   4   3  14       36.35       44.74      6.90 o 
   5   3  14      446.95      402.90     16.48 o 
   6   3  14      184.39      166.58      8.96 o 
   7   3  14       61.81       78.14      6.48 o 
   8   3  14       19.64       27.72      4.93 o 
   9   3  14        4.35        4.64      6.42 o 
  10   3  14        2.41        2.55     12.85 o 
  11   3  14        5.11       10.70      7.82 o 
  12   3  14        0.75        8.51     12.85 o 
  13   3  14        2.45        6.57      6.38 o 
 -17   4  14      105.95      141.94     19.81 o 
 -16   4  14       27.01       29.81      8.07 o 
 -15   4  14       16.02       14.29      5.94 o 
 -14   4  14        2.27        8.18      5.65 o 
 -13   4  14       16.54       12.63      9.88 o 
 -12   4  14       19.41        8.37      5.08 o 
 -11   4  14        3.56       -3.28      5.39 o 
 -10   4  14       48.59       34.29      6.50 o 
  -9   4  14      185.64      193.58     10.81 o 
  -8   4  14      215.42      239.58     11.41 o 
  -7   4  14       73.56       95.48      6.28 o 
  -6   4  14       10.49        5.60      2.90 o 
  -5   4  14      859.24      900.78     14.28 o 
  -4   4  14      393.25      407.93      8.63 o 
  -3   4  14       74.93       76.42      3.90 o 
  -2   4  14       10.46        7.18      1.90 o 
  -1   4  14        1.28        0.30      1.83 o 
   0   4  14      298.34      296.76      7.62 o 
   1   4  14       67.24       55.48      3.56 o 
   2   4  14      417.93      385.60      8.81 o 
   3   4  14       16.22        7.68      3.42 o 
   4   4  14       18.86       25.26      4.05 o 
   5   4  14      210.93      205.09      9.91 o 
   6   4  14        6.46        1.10      3.48 o 
   7   4  14        4.46        3.83      3.11 o 
   8   4  14       10.67       14.61      4.79 o 
   9   4  14        4.59        8.17      3.76 o 
  10   4  14       12.25       13.98      4.73 o 
  11   4  14        3.20       -2.45      5.86 o 
  12   4  14      115.02      121.74     13.68 o 
  13   4  14        1.58       10.36      8.09 o 
 -17   5  14       28.99       31.58      8.61 o 
 -16   5  14        0.01        6.46      9.88 o 
 -15   5  14        3.29        0.09      5.13 o 
 -14   5  14        1.66        5.52      5.64 o 
 -13   5  14        1.16       11.80      4.32 o 
 -12   5  14       93.07       97.82      8.47 o 
 -11   5  14       88.25       95.80      7.99 o 
 -10   5  14      139.46      123.71      8.90 o 
  -9   5  14      154.74      159.78      8.48 o 
  -8   5  14       14.46       20.60      3.78 o 
  -7   5  14        1.20       -1.77      3.75 o 
  -6   5  14       71.04       53.73      4.90 o 
  -5   5  14       93.95       99.15      6.04 o 
  -4   5  14        9.53        4.11      3.33 o 
  -3   5  14        0.00       -1.03      2.19 o 
  -2   5  14      146.21      115.84      5.79 o 
  -1   5  14      128.23       97.72      5.04 o 
   0   5  14      369.60      346.86      8.50 o 
   1   5  14      343.82      284.71      7.80 o 
   2   5  14      539.68      477.20     10.10 o 
   3   5  14       19.17       21.43      2.93 o 
   4   5  14        0.11       -2.37      2.37 o 
   5   5  14       65.55       60.20      7.65 o 
   6   5  14       24.09       23.97      5.57 o 
   7   5  14       22.58       29.79      5.11 o 
   8   5  14        0.02       -1.02      3.61 o 
   9   5  14        0.00       -1.34      4.74 o 
  10   5  14       87.47       97.95      8.09 o 
  11   5  14        2.05        8.30      4.64 o 
  12   5  14        1.75       -1.26      8.85 o 
 -16   6  14       17.64       23.38      7.49 o 
 -15   6  14        2.91        7.48      6.24 o 
 -14   6  14        6.30       15.97      6.96 o 
 -13   6  14       72.74       79.73     10.24 o 
 -12   6  14      239.71      314.98     16.86 o 
 -11   6  14        0.00        6.22      3.68 o 
 -10   6  14       12.57       10.73      3.72 o 
  -9   6  14      152.70      157.97      8.64 o 
  -8   6  14       19.59       17.43      3.61 o 
  -7   6  14       34.78       41.22      4.40 o 
  -6   6  14      104.46      120.53      8.39 o 
  -5   6  14       18.28       15.93      5.84 o 
  -4   6  14       10.30        9.44      3.31 o 
  -3   6  14       58.82       53.55      5.24 o 
  -2   6  14       48.33       30.25      3.42 o 
  -1   6  14       37.07       28.48      3.04 o 
   0   6  14       72.86       67.95      4.60 o 
   1   6  14       34.49       30.49      3.07 o 
   2   6  14        6.05       16.12      2.57 o 
   3   6  14       16.45       15.54      2.84 o 
   4   6  14       11.88        6.71      3.16 o 
   5   6  14       16.62       22.26      3.46 o 
   6   6  14        9.31        7.49      3.57 o 
   7   6  14        0.09        0.38      3.72 o 
   8   6  14       27.89       38.49      5.41 o 
   9   6  14       11.97       13.22      6.32 o 
  10   6  14        5.52       15.77      4.81 o 
  11   6  14       62.18       54.10      7.70 o 
  12   6  14        2.70        0.84      8.76 o 
 -15   7  14        2.43        5.99      5.83 o 
 -14   7  14       17.38        7.78      5.17 o 
 -13   7  14        1.59       -3.08      6.24 o 
 -12   7  14       12.08        7.49      5.90 o 
 -11   7  14       39.17       37.05      5.00 o 
 -10   7  14      121.79      109.48      7.44 o 
  -9   7  14      134.15      131.17      7.96 o 
  -8   7  14       16.16       17.03      4.50 o 
  -7   7  14      123.97      119.54      9.18 o 
  -6   7  14       71.07       62.71      6.73 o 
  -5   7  14      152.60      174.10     10.69 o 
  -4   7  14      377.72      335.50     14.23 o 
  -3   7  14       44.57       39.81      5.70 o 
  -2   7  14       74.90      103.52      7.28 o 
  -1   7  14       35.57       53.80      5.54 o 
   0   7  14      187.33      108.71      5.66 o 
   1   7  14       14.05       12.93      2.45 o 
   2   7  14       10.44       13.21      2.51 o 
   3   7  14       64.48       84.34      5.85 o 
   4   7  14       13.07        8.60      3.96 o 
   5   7  14        4.40       11.92      3.44 o 
   6   7  14      173.61      165.91      8.29 o 
   7   7  14        5.91       12.56      5.50 o 
   8   7  14       87.78      108.50      8.42 o 
   9   7  14        1.48        4.83      4.03 o 
  10   7  14        7.28        5.82      4.03 o 
  11   7  14       26.59       37.47      6.32 o 
 -15   8  14       17.51       14.69      5.13 o 
 -14   8  14        0.90        1.52      4.07 o 
 -13   8  14        6.08        5.14      4.18 o 
 -12   8  14       20.62       20.18      4.02 o 
 -11   8  14       63.59       80.00      8.18 o 
 -10   8  14        4.19       18.29      4.82 o 
  -9   8  14       48.34       45.12      6.54 o 
  -8   8  14       52.77       47.65      6.58 o 
  -7   8  14        1.15        1.96      5.13 o 
  -6   8  14       86.31       96.58      8.91 o 
  -5   8  14       98.74       83.94      8.37 o 
  -4   8  14        4.88        5.72      4.57 o 
  -3   8  14      113.70       93.09      8.28 o 
  -2   8  14       67.27       58.36      5.83 o 
  -1   8  14       12.85        2.05      4.10 o 
   0   8  14        8.37        8.67      3.21 o 
   1   8  14       44.90       41.64      4.21 o 
   2   8  14       78.56       84.06      7.08 o 
   3   8  14        9.76       18.90      3.38 o 
   4   8  14       16.17       20.88      3.87 o 
   5   8  14       27.73       28.93      4.19 o 
   6   8  14       38.34       56.30      5.48 o 
   7   8  14       12.21       23.45      4.59 o 
   8   8  14      112.35      123.97      8.97 o 
   9   8  14       48.36       53.34      7.08 o 
  10   8  14        2.45        3.23      3.64 o 
 -14   9  14        8.90       17.09      5.01 o 
 -13   9  14       32.57       70.67      8.70 o 
 -12   9  14       85.11       82.08      8.57 o 
 -11   9  14        2.20        2.47      4.09 o 
 -10   9  14        0.65        0.64      3.89 o 
  -9   9  14        5.34       13.08      5.40 o 
  -8   9  14        2.88        4.75      4.96 o 
  -7   9  14       31.13       34.06      6.20 o 
  -6   9  14       30.17       31.51      5.89 o 
  -5   9  14       17.19       26.12      5.54 o 
  -4   9  14       16.90       12.67      4.62 o 
  -3   9  14        9.80        8.53      4.51 o 
  -2   9  14        2.97        7.19      4.05 o 
  -1   9  14       17.11        9.10      3.53 o 
   0   9  14        7.28        3.65      3.26 o 
   1   9  14        5.67        2.46      3.55 o 
   2   9  14        1.81        8.57      5.16 o 
   3   9  14       31.69       25.19      4.53 o 
   4   9  14        0.27        5.85      4.04 o 
   5   9  14       17.48       22.65      7.63 o 
   6   9  14       36.06       40.59      5.16 o 
   7   9  14        1.17        4.67      3.21 o 
   8   9  14        2.96        3.49      3.34 o 
   9   9  14       11.32       14.03      4.62 o 
 -13  10  14        3.00        3.98      4.67 o 
 -12  10  14       27.82       18.95      5.30 o 
 -11  10  14        0.21       -4.70      4.70 o 
 -10  10  14        0.79       -0.53      5.14 o 
  -9  10  14        4.39        4.49      4.23 o 
  -8  10  14       34.47       24.97      5.67 o 
  -7  10  14       49.43       52.93     13.00 o 
  -6  10  14        8.56       10.98      5.14 o 
  -5  10  14       62.59       44.84      6.63 o 
  -4  10  14       10.92       13.03      4.53 o 
  -3  10  14       91.01       83.84      8.49 o 
  -2  10  14       16.92       16.84      4.34 o 
  -1  10  14        4.30        7.92      3.84 o 
   0  10  14        9.54       21.64      4.59 o 
   1  10  14        2.17        0.04      4.64 o 
   2  10  14       41.84       47.99      6.73 o 
   3  10  14       93.11      103.22      9.38 o 
   4  10  14       33.67       40.38      5.74 o 
   5  10  14        1.62       -2.87      3.80 o 
   6  10  14       14.89       16.46      4.48 o 
   7  10  14       66.93       90.86      7.96 o 
   8  10  14      110.11      125.31      8.36 o 
 -11  11  14       20.40       18.13      5.66 o 
 -10  11  14        0.02       -5.22      5.22 o 
  -9  11  14       22.95       24.52      6.05 o 
  -8  11  14        6.70        4.37      4.89 o 
  -7  11  14        9.76       -2.22      5.88 o 
  -6  11  14       21.58       25.50      5.59 o 
  -5  11  14        9.09       14.62      5.37 o 
  -4  11  14        1.23        6.84      4.71 o 
  -3  11  14        0.16        2.67      4.67 o 
  -2  11  14       53.66       64.21      8.65 o 
  -1  11  14        4.02        5.69      6.73 o 
   0  11  14       10.22        7.91      3.99 o 
   1  11  14       15.84       13.05      5.09 o 
   2  11  14       50.54       56.60      7.93 o 
   3  11  14       10.49        7.41      4.64 o 
   4  11  14       38.51       25.26      5.94 o 
   5  11  14       28.02       25.86      4.53 o 
   6  11  14        1.56        3.26      4.06 o 
   7  11  14        0.31        1.49      6.00 o 
  -9  12  14       25.34       45.36      7.51 o 
  -8  12  14       46.81       52.57      7.80 o 
  -7  12  14        7.12        8.24      4.81 o 
  -6  12  14        1.93        5.82      5.34 o 
  -5  12  14      110.66      129.69     11.21 o 
  -4  12  14        5.28        5.71      5.47 o 
  -3  12  14        3.20        7.66      6.45 o 
  -2  12  14        3.57        7.15      3.92 o 
  -1  12  14       37.16       50.74      6.71 o 
   0  12  14        1.22        4.12      4.30 o 
   1  12  14       24.50       42.20      8.82 o 
   2  12  14       56.52       56.01     14.80 o 
   3  12  14        9.95       18.25      6.61 o 
   4  12  14        2.39        7.08      4.99 o 
   5  12  14        0.84        5.64      6.15 o 
  -7  13  14        0.04       -2.99      4.62 o 
  -6  13  14       19.81       22.12      6.01 o 
  -5  13  14       49.20       67.11     11.12 o 
  -4  13  14        1.37        1.51      4.55 o 
  -3  13  14       28.48       40.85      7.18 o 
  -2  13  14       37.79       41.41      6.54 o 
  -1  13  14        8.65       12.63      8.90 o 
   0  13  14        7.79        2.63      4.12 o 
   1  13  14       42.16       29.60     10.98 o 
   2  13  14        0.21        1.59      5.05 o 
 -17   0  15        8.09        5.12      7.19 o 
 -15   0  15        5.70        7.91      9.97 o 
 -13   0  15      419.96      367.03     28.39 o 
 -11   0  15      122.61       83.47     14.11 o 
  -9   0  15       21.10       13.57      8.00 o 
  -7   0  15     1975.82     1998.24     37.08 o 
  -5   0  15     1978.21     1741.67     33.67 o 
  -3   0  15      611.98      586.52     17.90 o 
  -1   0  15     1264.48     1156.57     17.23 o 
   1   0  15        0.23        1.58      2.04 o 
   3   0  15       33.49       30.79      6.19 o 
   5   0  15      101.17      117.93     11.75 o 
   7   0  15      113.36      147.62     19.05 o 
   9   0  15      700.85      755.08     41.96 o 
  11   0  15      100.98      116.62     18.06 o 
 -17   1  15        7.88       15.78      6.91 o 
 -16   1  15       75.82       56.54      9.74 o 
 -15   1  15        1.09        6.02      9.39 o 
 -14   1  15        2.47       -2.95      5.76 o 
 -13   1  15      129.20      155.82     13.44 o 
 -12   1  15      131.94      110.45     11.50 o 
 -11   1  15      121.10      127.22     12.13 o 
 -10   1  15       13.44       31.53      6.86 o 
  -9   1  15      356.69      347.04     13.13 o 
  -8   1  15        0.44       -5.13      5.13 o 
  -7   1  15     2005.38     1931.35     25.37 o 
  -6   1  15     2903.23     2759.20     29.94 o 
  -5   1  15      176.15      201.81     17.10 o 
  -4   1  15      618.89      619.95     12.88 o 
  -3   1  15      151.96      141.04     11.13 o 
  -2   1  15        1.49        8.63      2.96 o 
  -1   1  15        1.19        6.88      1.98 o 
   0   1  15       29.97       34.80      2.50 o 
   1   1  15       64.41       59.97      3.32 o 
   2   1  15      102.65      108.30      4.49 o 
   3   1  15      421.29      404.77     11.24 o 
   4   1  15      121.82      165.99      9.05 o 
   5   1  15      434.01      458.33     14.83 o 
   6   1  15        1.61        5.56      4.36 o 
   7   1  15      120.81      133.45     10.62 o 
   8   1  15      145.23      176.89     14.70 o 
   9   1  15       45.25       63.42     11.10 o 
  10   1  15        7.84       16.23      7.64 o 
  11   1  15        5.10        6.17      5.95 o 
  12   1  15        3.76       33.59      9.44 o 
 -17   2  15      209.70      255.08     19.06 o 
 -16   2  15        8.01       26.93      7.68 o 
 -15   2  15        0.00        2.08      5.45 o 
 -14   2  15       42.52       41.45      9.88 o 
 -13   2  15       13.59       13.20      6.56 o 
 -12   2  15       19.31       23.00      6.45 o 
 -11   2  15      167.56      145.54     12.17 o 
 -10   2  15        6.78       15.39      5.69 o 
  -9   2  15        4.78        1.39      4.09 o 
  -8   2  15        0.22       -4.46      4.46 o 
  -7   2  15     1132.17     1041.71     21.00 o 
  -6   2  15      187.17      236.03      8.36 o 
  -5   2  15      700.61      716.89     12.27 o 
  -4   2  15     3495.59     3403.16     24.11 o 
  -3   2  15      557.33      527.21     10.61 o 
  -2   2  15      130.77      154.50      4.93 o 
  -1   2  15      105.61       98.40      4.39 o 
   0   2  15       43.62       28.11      2.40 o 
   1   2  15       57.50       56.88      3.78 o 
   2   2  15      107.46      138.58      5.68 o 
   3   2  15        7.32       11.61      3.11 o 
   4   2  15      486.82      486.90     16.03 o 
   5   2  15        9.42        4.50      3.09 o 
   6   2  15       30.53       19.29      3.89 o 
   7   2  15      291.39      268.68     14.06 o 
   8   2  15       16.43       30.51      6.55 o 
   9   2  15        2.20        5.28      7.10 o 
  10   2  15        0.18       19.37     10.60 o 
  11   2  15       47.17       50.39     10.43 o 
  12   2  15      145.79      119.77     13.91 o 
 -17   3  15       10.56       23.44      8.15 o 
 -16   3  15        0.74        5.58      5.84 o 
 -15   3  15        2.85        4.49      6.13 o 
 -14   3  15       52.61       66.17      9.59 o 
 -13   3  15       56.17       64.70      9.33 o 
 -12   3  15       33.63       46.47     10.87 o 
 -11   3  15       70.10       76.24      9.06 o 
 -10   3  15       40.80       33.81      7.24 o 
  -9   3  15       96.60      104.47      9.87 o 
  -8   3  15       70.83       64.97      6.18 o 
  -7   3  15       37.32       30.14      3.76 o 
  -6   3  15       37.72       41.20      3.82 o 
  -5   3  15      341.84      389.44     10.29 o 
  -4   3  15      144.09      176.98      5.88 o 
  -3   3  15       22.86       23.00      4.38 o 
  -2   3  15       93.61       77.63      3.73 o 
  -1   3  15        0.55       -1.48      2.04 o 
   0   3  15        0.11        0.35      2.13 o 
   1   3  15      139.75      116.17      5.26 o 
   2   3  15      180.99      173.52      6.95 o 
   3   3  15        1.19        4.64      2.69 o 
   4   3  15        3.64        8.45      3.34 o 
   5   3  15      148.58      138.55      8.20 o 
   6   3  15        2.26        4.88      3.17 o 
   7   3  15        4.69        3.50      3.28 o 
   8   3  15      134.49      119.50      9.97 o 
   9   3  15       49.51       42.31     14.11 o 
  10   3  15       81.53       77.01     13.75 o 
  11   3  15      146.11      151.28     14.97 o 
  12   3  15        0.23       15.03      7.33 o 
 -16   4  15        0.73       -5.62      6.69 o 
 -15   4  15       43.11       32.08      7.69 o 
 -14   4  15       78.78       99.39     11.90 o 
 -13   4  15       74.09       94.50     10.98 o 
 -12   4  15      169.98      165.70     13.56 o 
 -11   4  15        0.06        8.49      4.59 o 
 -10   4  15        2.11        3.46      3.91 o 
  -9   4  15      366.21      335.36     13.95 o 
  -8   4  15      109.24       91.14      6.26 o 
  -7   4  15        3.65       -0.85      3.12 o 
  -6   4  15      897.86      913.50     17.80 o 
  -5   4  15      401.25      431.70     12.17 o 
  -4   4  15      599.04      547.18     10.97 o 
  -3   4  15      321.19      262.85      7.24 o 
  -2   4  15      115.03      111.69      4.53 o 
  -1   4  15       24.30       24.66      2.28 o 
   0   4  15       28.84       37.77      3.53 o 
   1   4  15       62.91       81.80      5.37 o 
   2   4  15        2.31        7.27      4.20 o 
   3   4  15       51.19       44.17      4.23 o 
   4   4  15       76.50       76.59      6.32 o 
   5   4  15      252.01      260.16     11.27 o 
   6   4  15        3.48       -0.60      3.42 o 
   7   4  15        6.47        6.77      3.29 o 
   8   4  15       15.37       10.16      5.45 o 
   9   4  15       17.74        6.39      4.63 o 
  10   4  15       39.79       27.69      8.31 o 
  11   4  15        1.07        8.22      6.61 o 
  12   4  15        0.98        2.65      5.62 o 
 -16   5  15        3.33        9.78     13.66 o 
 -15   5  15        0.10       -2.25      6.26 o 
 -14   5  15        3.09        3.31      3.91 o 
 -13   5  15        0.77        4.57      6.77 o 
 -12   5  15        3.56        2.25      3.86 o 
 -11   5  15      194.05      221.27     12.28 o 
 -10   5  15       10.95       12.29      4.31 o 
  -9   5  15        0.46        9.23      3.17 o 
  -8   5  15        6.56        7.12      3.36 o 
  -7   5  15       61.36       47.36      4.78 o 
  -6   5  15      579.58      577.71     17.90 o 
  -5   5  15      562.20      517.84     16.57 o 
  -4   5  15        3.68        1.09      3.20 o 
  -3   5  15      589.37      559.85     11.80 o 
  -2   5  15        9.96       15.56      3.11 o 
  -1   5  15      253.94      258.37      8.77 o 
   0   5  15      110.12       85.47      4.53 o 
   1   5  15       34.54       31.77      4.00 o 
   2   5  15      208.47      224.83      8.03 o 
   3   5  15        4.05        3.76      2.89 o 
   4   5  15       37.22       62.74      5.18 o 
   5   5  15       63.73       64.38      6.01 o 
   6   5  15       20.12       31.97      5.08 o 
   7   5  15        0.13       -1.86      3.41 o 
   8   5  15        0.40        1.24      3.26 o 
   9   5  15       11.22        6.34      3.92 o 
  10   5  15       11.82       11.53      5.58 o 
  11   5  15       25.89       30.94      8.13 o 
 -15   6  15        6.27       21.16      7.64 o 
 -14   6  15       69.76       69.88     10.72 o 
 -13   6  15        8.63        9.20      4.57 o 
 -12   6  15        8.09       14.42      4.91 o 
 -11   6  15       62.62       50.14      5.63 o 
 -10   6  15        0.28        1.25      3.26 o 
  -9   6  15       91.85       72.30      6.18 o 
  -8   6  15       70.10       65.85      7.07 o 
  -7   6  15        9.67        7.85      4.71 o 
  -6   6  15      281.96      305.54     13.54 o 
  -5   6  15      304.67      287.49     12.89 o 
  -4   6  15        8.98        8.61      3.58 o 
  -3   6  15      123.18      166.27      8.91 o 
  -2   6  15       35.43       23.79      4.08 o 
  -1   6  15       15.31       29.51      3.46 o 
   0   6  15       19.24       27.94      3.10 o 
   1   6  15       30.40       29.20      3.17 o 
   2   6  15        6.84        4.70      2.37 o 
   3   6  15        6.32        3.20      2.80 o 
   4   6  15       37.72       26.31      4.61 o 
   5   6  15       40.18       47.72      5.78 o 
   6   6  15       15.80       17.02      4.13 o 
   7   6  15       22.31       30.00      4.96 o 
   8   6  15       40.98       53.28      6.48 o 
   9   6  15       41.29       44.34      5.86 o 
  10   6  15       42.19       55.90      6.77 o 
  11   6  15       18.17       31.77      7.00 o 
 -15   7  15       71.10       65.99     10.44 o 
 -14   7  15      105.82      114.33     10.48 o 
 -13   7  15        1.53        2.33      4.93 o 
 -12   7  15       68.66       70.78      7.84 o 
 -11   7  15       51.64       64.18      6.32 o 
 -10   7  15        0.42        0.25      3.75 o 
  -9   7  15       99.21       77.41      9.10 o 
  -8   7  15      353.47      294.62     20.12 o 
  -7   7  15       85.20       78.46      7.68 o 
  -6   7  15       30.19       23.96      5.10 o 
  -5   7  15       68.10       59.65      6.90 o 
  -4   7  15       14.14       19.55      5.81 o 
  -3   7  15      337.79      409.13     14.03 o 
  -2   7  15       87.13       80.92      6.79 o 
  -1   7  15        8.39       14.91      3.75 o 
   0   7  15        5.77       -1.16      3.23 o 
   1   7  15        5.69       12.22      2.54 o 
   2   7  15       17.09       14.75      2.90 o 
   3   7  15       29.55       31.45      4.05 o 
   4   7  15       94.41       82.30      7.00 o 
   5   7  15       17.09       13.30      3.71 o 
   6   7  15       12.34       18.57      4.69 o 
   7   7  15       26.95       23.30      5.02 o 
   8   7  15        8.81       11.65      4.31 o 
   9   7  15        3.53        2.87      3.52 o 
  10   7  15        1.55       10.20      4.40 o 
 -14   8  15       16.12       18.06      6.25 o 
 -13   8  15       17.64        2.10      4.55 o 
 -12   8  15       22.20       25.84      7.67 o 
 -11   8  15       14.01       15.86      6.50 o 
 -10   8  15        8.70        9.23      4.22 o 
  -9   8  15       45.98       31.47      5.67 o 
  -8   8  15       61.91       49.76      6.73 o 
  -7   8  15       61.35       66.79      9.59 o 
  -6   8  15       14.74       20.12      5.74 o 
  -5   8  15       46.70       46.57      6.60 o 
  -4   8  15      168.44      175.95     11.22 o 
  -3   8  15       70.20       92.75      9.84 o 
  -2   8  15        5.32        4.32      3.93 o 
  -1   8  15        7.33        6.82      3.72 o 
   0   8  15        2.05        0.73      3.52 o 
   1   8  15       12.24        7.24      2.96 o 
   2   8  15       21.78       30.82      4.73 o 
   3   8  15        0.20       -2.43      3.35 o 
   4   8  15        5.68        5.42      3.17 o 
   5   8  15       34.80       34.94      5.10 o 
   6   8  15      157.19      151.66      9.46 o 
   7   8  15        1.20        5.30      3.91 o 
   8   8  15        5.17       12.00      4.51 o 
   9   8  15        7.20       10.41      4.44 o 
 -13   9  15        5.60        5.58      6.80 o 
 -12   9  15        1.24       10.63      4.93 o 
 -11   9  15        6.49       17.91      7.15 o 
 -10   9  15        3.77        4.74     11.59 o 
  -9   9  15        1.87        1.49      5.97 o 
  -8   9  15       14.07       14.13      4.99 o 
  -7   9  15        3.61        4.81      4.23 o 
  -6   9  15      108.13      103.47      9.44 o 
  -5   9  15       10.14        4.21      4.81 o 
  -4   9  15        0.22        1.28      4.10 o 
  -3   9  15       87.65      101.92      7.80 o 
  -2   9  15       41.74       38.65      5.49 o 
  -1   9  15       31.57       29.44      4.62 o 
   0   9  15       27.58       25.50      4.95 o 
   1   9  15       47.99       75.95      7.02 o 
   2   9  15       30.49       34.41      5.03 o 
   3   9  15       45.76       57.79      6.51 o 
   4   9  15       20.74       10.64      3.82 o 
   5   9  15        0.08        1.78      3.92 o 
   6   9  15       13.21       19.49      4.42 o 
   7   9  15       48.75       34.31      7.39 o 
   8   9  15        3.89        8.31      4.20 o 
 -12  10  15        0.52       -1.75      5.69 o 
 -11  10  15        0.10        5.29      5.50 o 
 -10  10  15        1.18       -1.03      5.04 o 
  -9  10  15       17.17       15.54     10.65 o 
  -8  10  15       31.06       20.58      5.59 o 
  -7  10  15      111.88       67.64     11.88 o 
  -6  10  15       81.35       80.30     12.76 o 
  -5  10  15       22.19       17.27      4.98 o 
  -4  10  15        5.29        5.68      4.23 o 
  -3  10  15       55.83       55.09      6.62 o 
  -2  10  15        7.53       12.77      4.31 o 
  -1  10  15        3.28        2.86      3.61 o 
   0  10  15       12.37       -0.06      3.83 o 
   1  10  15        0.02        1.64      3.95 o 
   2  10  15       24.88       19.23      5.44 o 
   3  10  15       53.11       56.72      7.72 o 
   4  10  15        0.00       -2.64      3.73 o 
   5  10  15       44.95       51.92      6.26 o 
   6  10  15        6.63       -0.93      3.63 o 
   7  10  15        0.03       11.41      6.48 o 
 -10  11  15        3.07        1.03      5.02 o 
  -9  11  15        2.79        4.86      5.29 o 
  -8  11  15      106.84      110.33     10.46 o 
  -7  11  15       70.36       69.80      8.75 o 
  -6  11  15        1.24       13.21      6.33 o 
  -5  11  15       14.56       19.52      5.67 o 
  -4  11  15       29.73       18.74      5.95 o 
  -3  11  15        8.43       13.55      4.46 o 
  -2  11  15       18.34       16.47      4.70 o 
  -1  11  15      121.55      152.96     10.16 o 
   0  11  15       36.83       35.81      7.18 o 
   1  11  15        5.59        6.46      4.68 o 
   2  11  15        0.16        0.15      5.14 o 
   3  11  15        8.60        2.93      4.73 o 
   4  11  15       13.31       16.90      5.53 o 
   5  11  15       14.37       16.40      4.66 o 
  -8  12  15        2.20        4.01      4.86 o 
  -7  12  15       11.34       14.78      5.68 o 
  -6  12  15       32.10       27.71      6.92 o 
  -5  12  15        0.03        0.49      4.63 o 
  -4  12  15       71.87       76.61      9.03 o 
  -3  12  15        0.24       -2.12      4.07 o 
  -2  12  15        5.35       11.13      4.84 o 
  -1  12  15       58.67       76.18      9.53 o 
   0  12  15       51.87       81.39      9.34 o 
   1  12  15        7.45        5.52      4.35 o 
   2  12  15        1.37        3.23      4.75 o 
   3  12  15        8.83       15.34      5.53 o 
  -4  13  15       15.68       19.40      5.90 o 
  -3  13  15        1.71        2.97      4.64 o 
  -2  13  15        3.01        0.26      4.74 o 
  -1  13  15        2.92        9.96      6.23 o 
 -16   0  16      128.80      155.44     21.92 o 
 -14   0  16       71.55      119.14     18.24 o 
 -12   0  16        1.37       -3.95      7.55 o 
 -10   0  16       67.04       78.89     12.85 o 
  -8   0  16      149.63      109.39      9.54 o 
  -6   0  16        7.43        6.63      4.27 o 
  -4   0  16        8.39        4.30      8.18 o 
  -2   0  16      259.27      223.69      9.21 o 
   0   0  16       60.32       75.60      4.93 o 
   2   0  16       32.81       27.28      4.99 o 
   4   0  16      152.98      132.10     11.83 o 
   6   0  16      461.65      515.25     23.63 o 
   8   0  16      125.68      126.42     18.06 o 
  10   0  16        2.79        7.19      7.55 o 
 -16   1  16      192.37      228.28     18.18 o 
 -15   1  16        0.06        9.33      6.29 o 
 -14   1  16       18.02        9.04      7.73 o 
 -13   1  16        2.64       11.28      6.78 o 
 -12   1  16       22.45       16.75      6.22 o 
 -11   1  16        0.87        1.78      8.72 o 
 -10   1  16       63.04       59.19     11.37 o 
  -9   1  16       36.25       38.01      6.95 o 
  -8   1  16      188.51      211.06     13.32 o 
  -7   1  16      245.62      240.27      9.43 o 
  -6   1  16       38.20       25.84      3.17 o 
  -5   1  16      583.69      571.75     12.86 o 
  -4   1  16       79.48       89.06      4.76 o 
  -3   1  16      703.67      686.04     11.15 o 
  -2   1  16        3.79        3.31      2.14 o 
  -1   1  16      540.69      469.32      8.13 o 
   0   1  16      179.19      156.79      5.22 o 
   1   1  16        0.96        1.62      1.79 o 
   2   1  16       98.63       80.96      4.52 o 
   3   1  16       15.51       12.09      4.51 o 
   4   1  16      190.25      192.91      9.99 o 
   5   1  16       75.58       68.09      7.77 o 
   6   1  16       24.69       31.08      6.11 o 
   7   1  16       68.22       63.26      8.01 o 
   8   1  16        0.39        8.11      6.89 o 
   9   1  16       41.56       51.10     11.59 o 
  10   1  16        0.00        4.86      6.77 o 
  11   1  16        0.19       -6.95      6.95 o 
 -16   2  16       54.85       59.19     10.78 o 
 -15   2  16       48.40       50.18      9.40 o 
 -14   2  16       43.06       46.56      9.46 o 
 -13   2  16        0.06       -1.81      5.41 o 
 -12   2  16       48.15       55.85      9.52 o 
 -11   2  16       15.82        8.30      5.30 o 
 -10   2  16      233.67      205.27     20.17 o 
  -9   2  16        9.50       15.05      5.50 o 
  -8   2  16      176.88      166.01     12.07 o 
  -7   2  16      188.22      203.85      7.14 o 
  -6   2  16       42.13       36.78      3.43 o 
  -5   2  16      236.44      304.38      9.45 o 
  -4   2  16       19.03       13.47      3.16 o 
  -3   2  16      325.88      330.48      7.93 o 
  -2   2  16      170.85      158.68      5.79 o 
  -1   2  16       61.21       53.31      3.24 o 
   0   2  16       16.60       23.87      2.65 o 
   1   2  16       67.10       71.42      4.38 o 
   2   2  16      305.33      266.13      7.95 o 
   3   2  16       80.78       64.03      5.07 o 
   4   2  16      140.16      160.31     10.71 o 
   5   2  16       75.48       90.33      8.58 o 
   6   2  16        1.58        3.87      4.34 o 
   7   2  16       15.50       15.78      5.45 o 
   8   2  16       27.40       17.77      6.45 o 
   9   2  16        8.81       16.03      7.80 o 
  10   2  16        6.17       19.19      7.99 o 
  11   2  16        0.54        1.58      6.27 o 
 -16   3  16       12.39       22.33      7.48 o 
 -15   3  16       56.32       59.95      9.55 o 
 -14   3  16       60.43       85.43     11.71 o 
 -13   3  16        0.43        4.63      6.20 o 
 -12   3  16       16.26       11.15      5.97 o 
 -11   3  16       92.16       82.24     10.27 o 
 -10   3  16       82.16      108.05     12.80 o 
  -9   3  16      120.92      150.95      9.76 o 
  -8   3  16        0.01       -3.01      3.01 o 
  -7   3  16      158.34      148.82      7.61 o 
  -6   3  16       80.03       67.76      4.92 o 
  -5   3  16      175.37      146.02      5.88 o 
  -4   3  16     1683.92     1678.00     34.29 o 
  -3   3  16     1156.03     1181.09     24.34 o 
  -2   3  16       46.57       44.14      3.56 o 
  -1   3  16      110.02      119.74      5.15 o 
   0   3  16      233.85      204.83      6.97 o 
   1   3  16      101.94       99.02      4.98 o 
   2   3  16       90.66       86.66      5.13 o 
   3   3  16        3.73       -0.74      3.11 o 
   4   3  16      227.88      238.60     10.63 o 
   5   3  16       65.99       52.06      5.73 o 
   6   3  16        0.02       -2.43      3.36 o 
   7   3  16       46.29       61.76     12.70 o 
   8   3  16       18.35       24.66      6.63 o 
   9   3  16       15.07       24.29      7.65 o 
  10   3  16       84.55       72.64     10.52 o 
  11   3  16        0.15       20.66      7.40 o 
 -16   4  16        1.10        0.02      5.66 o 
 -15   4  16        9.40       20.47      6.66 o 
 -14   4  16        0.00       12.17      6.82 o 
 -13   4  16       16.76       18.47      6.82 o 
 -12   4  16       20.00       25.42      5.73 o 
 -11   4  16       63.84       67.22      7.54 o 
 -10   4  16       54.80       49.24      6.29 o 
  -9   4  16        1.19        1.00      3.27 o 
  -8   4  16       28.10       22.25      3.84 o 
  -7   4  16      762.58      731.54     21.37 o 
  -6   4  16       12.21       11.34      4.08 o 
  -5   4  16      199.65      182.03      8.96 o 
  -4   4  16      100.32      113.50      6.16 o 
  -3   4  16      435.46      451.08      9.82 o 
  -2   4  16      311.27      266.18      7.97 o 
  -1   4  16      236.50      243.07      7.65 o 
   0   4  16       78.03       48.45      4.19 o 
   1   4  16        1.68       -2.82      2.82 o 
   2   4  16       34.44       31.80      3.29 o 
   3   4  16       77.57       85.63      6.65 o 
   4   4  16       18.18       14.17      5.59 o 
   5   4  16        2.76        1.03      3.94 o 
   6   4  16       18.35       15.50      4.56 o 
   7   4  16       10.02       16.41      4.26 o 
   8   4  16        4.13        2.84      4.94 o 
   9   4  16       56.79       55.27      8.24 o 
  10   4  16        7.38       32.26     11.28 o 
  11   4  16        1.43       21.44      8.31 o 
 -15   5  16       40.91       33.43      7.97 o 
 -14   5  16       63.68       66.64      9.67 o 
 -13   5  16        3.08       10.01      6.45 o 
 -12   5  16       24.70        7.84      4.41 o 
 -11   5  16        2.73       10.31      4.23 o 
 -10   5  16        0.82        3.19      3.32 o 
  -9   5  16        0.21       -0.68      3.01 o 
  -8   5  16       48.41       49.01      6.24 o 
  -7   5  16        4.88        5.84      3.86 o 
  -6   5  16       14.88       15.01      4.72 o 
  -5   5  16       49.31       40.46      5.02 o 
  -4   5  16      274.46      260.18      9.68 o 
  -3   5  16      191.09      193.77      7.50 o 
  -2   5  16        0.82       11.80      3.49 o 
  -1   5  16        0.04       11.10      3.45 o 
   0   5  16       30.45       32.87      3.58 o 
   1   5  16      201.70      188.53      7.63 o 
   2   5  16      202.08      179.49      7.52 o 
   3   5  16      246.88      221.20      9.21 o 
   4   5  16       46.50       60.21      6.73 o 
   5   5  16        0.17        4.88      3.65 o 
   6   5  16        3.44        4.31      3.15 o 
   7   5  16        6.66        5.28      3.76 o 
   8   5  16        0.28       -3.57      3.66 o 
   9   5  16       40.53       45.41      7.36 o 
  10   5  16        1.88       17.56      8.28 o 
 -15   6  16        0.10        2.55      6.51 o 
 -14   6  16        0.31        3.49      8.13 o 
 -13   6  16        2.10        7.75      4.53 o 
 -12   6  16       74.72       85.82      7.55 o 
 -11   6  16      176.26      172.14      9.93 o 
 -10   6  16       46.84       50.74      6.59 o 
  -9   6  16       11.54       17.90      4.38 o 
  -8   6  16      133.07      127.79     11.40 o 
  -7   6  16        1.14        0.19      3.87 o 
  -6   6  16      196.91      216.03     11.70 o 
  -5   6  16        0.15       -1.02      3.40 o 
  -4   6  16        2.87        5.88      3.46 o 
  -3   6  16       75.20       72.79      6.45 o 
  -2   6  16     1025.58     1022.23     21.42 o 
  -1   6  16       81.50       76.23      6.31 o 
   0   6  16      248.68      219.97      8.42 o 
   1   6  16       81.34       74.78      5.22 o 
   2   6  16       26.44       30.42      3.73 o 
   3   6  16        7.84       10.64      3.59 o 
   4   6  16       17.67        4.49      3.35 o 
   5   6  16        3.47        4.13      3.38 o 
   6   6  16       45.98       70.51      6.77 o 
   7   6  16       27.25       32.83      5.56 o 
   8   6  16        0.30        4.51      3.67 o 
   9   6  16       16.66       12.74      5.93 o 
  10   6  16        0.00        5.44      5.75 o 
 -14   7  16       21.33       39.16      6.85 o 
 -13   7  16        9.06       15.00      5.34 o 
 -12   7  16       24.00       34.07      6.55 o 
 -11   7  16        0.05        5.02      4.21 o 
 -10   7  16       21.26       28.72      5.43 o 
  -9   7  16       28.35       19.41      4.92 o 
  -8   7  16       76.61       55.57      6.65 o 
  -7   7  16       28.90       13.33      5.73 o 
  -6   7  16       14.46        0.82      4.28 o 
  -5   7  16       66.18       64.33      7.12 o 
  -4   7  16       23.71       24.16      4.46 o 
  -3   7  16        0.01        1.56      3.87 o 
  -2   7  16      138.65      177.01      9.53 o 
  -1   7  16      156.97      140.61      8.71 o 
   0   7  16      133.88      139.91      6.94 o 
   1   7  16        9.35        6.55      3.79 o 
   2   7  16        1.10        1.86      2.96 o 
   3   7  16        0.09       -0.31      3.12 o 
   4   7  16       12.86       11.71      4.66 o 
   5   7  16       44.99       48.51      5.89 o 
   6   7  16       26.81       23.60      4.92 o 
   7   7  16      127.29      146.70      9.91 o 
   8   7  16       24.05       41.92      6.17 o 
   9   7  16        0.01       -3.80      3.80 o 
 -13   8  16       10.68       13.74      7.39 o 
 -12   8  16       11.42        3.48      4.96 o 
 -11   8  16        1.82       11.20      5.68 o 
 -10   8  16        0.30        1.99      4.29 o 
  -9   8  16        4.36        4.30      4.64 o 
  -8   8  16       18.99       14.45      6.08 o 
  -7   8  16        0.23       -3.96      4.54 o 
  -6   8  16       59.24       51.16      7.01 o 
  -5   8  16        4.40       11.90      4.76 o 
  -4   8  16       18.50       16.47      4.26 o 
  -3   8  16        6.16       19.97      4.72 o 
  -2   8  16        1.23        4.41      3.73 o 
  -1   8  16        0.17        2.10      3.31 o 
   0   8  16        5.12        6.18      2.79 o 
   1   8  16        0.07        6.86      3.34 o 
   2   8  16        0.10        5.37      4.29 o 
   3   8  16        6.36        5.73      4.91 o 
   4   8  16       19.05       17.11      4.89 o 
   5   8  16        0.13        1.33      3.64 o 
   6   8  16       25.76       23.63      5.14 o 
   7   8  16        0.03        1.65      3.78 o 
   8   8  16        2.59       -4.04      4.04 o 
 -12   9  16       33.82       26.37     12.67 o 
 -11   9  16        0.61       13.33      6.60 o 
 -10   9  16       50.68       62.80      9.97 o 
  -9   9  16        1.83        2.84      5.35 o 
  -8   9  16       14.40       10.83      4.39 o 
  -7   9  16       35.10       29.59      6.20 o 
  -6   9  16       14.63       10.70      4.89 o 
  -5   9  16       25.36       14.77      5.37 o 
  -4   9  16      182.06      194.65     11.07 o 
  -3   9  16       45.52       47.34      6.21 o 
  -2   9  16        3.37        4.44      4.11 o 
  -1   9  16       56.88       57.05      6.44 o 
   0   9  16        4.76        7.05      5.67 o 
   1   9  16       53.60       48.16      8.22 o 
   2   9  16        7.58        4.04      5.17 o 
   3   9  16        4.31       10.64      5.45 o 
   4   9  16        6.57       -0.19      5.29 o 
   5   9  16        4.22       -5.54      7.07 o 
   6   9  16       30.51       37.24      7.37 o 
   7   9  16        0.00       -0.60      4.78 o 
 -11  10  16       19.54       31.60      7.89 o 
 -10  10  16        0.13        4.18      5.88 o 
  -9  10  16       29.56       37.45      6.85 o 
  -8  10  16        0.26        8.94      7.70 o 
  -7  10  16        1.68        0.21      4.67 o 
  -6  10  16        2.86        2.67      4.66 o 
  -5  10  16       14.54       11.82      4.80 o 
  -4  10  16        1.14        5.18      4.43 o 
  -3  10  16        0.13        0.99      4.54 o 
  -2  10  16       35.24       16.71      4.19 o 
  -1  10  16       38.77       46.39      6.17 o 
   0  10  16        0.13       13.53      4.22 o 
   1  10  16        5.14       11.64      5.06 o 
   2  10  16       77.40       75.72      8.95 o 
   3  10  16       18.23       30.40      6.52 o 
   4  10  16       10.42        4.14      6.00 o 
   5  10  16        0.68        6.28      5.08 o 
   6  10  16        4.44        5.82      5.86 o 
  -9  11  16        5.73        7.97      4.57 o 
  -8  11  16        0.07       -5.26      5.26 o 
  -7  11  16       21.91       13.67      4.64 o 
  -6  11  16        0.33       -2.98      7.10 o 
  -5  11  16       14.58       20.72      6.28 o 
  -4  11  16       31.84       46.67      7.17 o 
  -3  11  16        2.54        6.39      4.00 o 
  -2  11  16        1.99        9.22      6.18 o 
  -1  11  16        3.67       13.56      4.83 o 
   0  11  16        1.67        6.71      4.71 o 
   1  11  16        7.12       13.47      6.35 o 
   2  11  16        0.41        4.76      4.57 o 
   3  11  16       28.07       37.01      7.82 o 
   4  11  16       31.21       45.97      9.45 o 
  -6  12  16       56.96       72.00     11.77 o 
  -5  12  16        6.47        6.70      6.37 o 
  -4  12  16        0.00        4.40      4.31 o 
  -3  12  16        0.03        4.06      4.39 o 
  -2  12  16        0.94       -3.75      4.52 o 
  -1  12  16        3.54       13.09      5.35 o 
   0  12  16        0.95        9.12      5.57 o 
   1  12  16       30.03       36.50      6.80 o 
 -15   0  17        3.69       10.60     10.87 o 
 -13   0  17       33.35       49.24     12.85 o 
 -11   0  17        2.67        9.52      6.92 o 
  -9   0  17       17.84       22.04      5.50 o 
  -7   0  17       68.40      102.09      9.63 o 
  -5   0  17      318.16      351.25     13.58 o 
  -3   0  17        4.14        2.76      2.63 o 
  -1   0  17      156.77      140.89      6.77 o 
   1   0  17       21.72       27.21      5.50 o 
   3   0  17       52.39       65.99      8.80 o 
   5   0  17       18.32        8.87      8.81 o 
   7   0  17      528.77      535.85     35.31 o 
   9   0  17       63.25       60.83     14.56 o 
 -16   1  17      194.69      244.26     18.39 o 
 -15   1  17        2.78        5.61      6.32 o 
 -14   1  17       11.96       19.84      6.99 o 
 -13   1  17        6.12       14.74      6.50 o 
 -12   1  17      171.75      200.90     14.99 o 
 -11   1  17      462.16      511.86     28.66 o 
 -10   1  17        0.03        3.30      4.99 o 
  -9   1  17      197.12      190.05     10.84 o 
  -8   1  17        1.67        6.09      3.16 o 
  -7   1  17        1.11        1.42      2.60 o 
  -6   1  17       57.07       49.71      4.83 o 
  -5   1  17        5.36        8.39      3.53 o 
  -4   1  17       59.66       59.39      4.01 o 
  -3   1  17      170.51      146.81      5.51 o 
  -2   1  17       10.71        5.71      2.33 o 
  -1   1  17       37.10       44.08      3.25 o 
   0   1  17      220.91      241.54      7.23 o 
   1   1  17      164.31      147.52      6.19 o 
   2   1  17       28.73       33.33      4.10 o 
   3   1  17        5.88        5.15      3.65 o 
   4   1  17        4.91        9.93      4.56 o 
   5   1  17      207.58      233.76     13.38 o 
   6   1  17        5.20        6.89      4.89 o 
   7   1  17       89.67       93.56     11.12 o 
   8   1  17        2.17       13.66      8.45 o 
   9   1  17       40.47       36.92      9.45 o 
  10   1  17       10.84       21.87      7.81 o 
 -16   2  17       81.25       83.79     11.74 o 
 -15   2  17      109.96      125.04     13.46 o 
 -14   2  17      103.75      134.14     13.46 o 
 -13   2  17        1.24       10.07     10.02 o 
 -12   2  17        0.23        4.86      6.78 o 
 -11   2  17       61.84       63.77      9.39 o 
 -10   2  17       90.81      109.95     10.97 o 
  -9   2  17      254.16      250.82     15.31 o 
  -8   2  17        7.98       22.03      4.23 o 
  -7   2  17      207.69      201.10      9.46 o 
  -6   2  17      181.46      157.49      7.18 o 
  -5   2  17       10.08        3.07      3.00 o 
  -4   2  17      281.74      280.95      9.48 o 
  -3   2  17       65.88       79.32      4.74 o 
  -2   2  17      125.10      145.73      5.70 o 
  -1   2  17      238.17      223.38      7.05 o 
   0   2  17      616.25      643.93     11.73 o 
   1   2  17      323.75      316.04      8.95 o 
   2   2  17      105.67      127.91      5.94 o 
   3   2  17       90.66       81.02      6.94 o 
   4   2  17      150.14      172.60     11.24 o 
   5   2  17      174.56      188.14     12.23 o 
   6   2  17        2.98       11.86      5.03 o 
   7   2  17       21.57       35.02      9.29 o 
   8   2  17       12.74       21.88      7.24 o 
   9   2  17       16.34       19.03      8.24 o 
  10   2  17       15.36       25.75      7.72 o 
 -15   3  17       88.55      112.30     13.15 o 
 -14   3  17        3.51        6.33      5.75 o 
 -13   3  17        3.55        7.76      5.78 o 
 -12   3  17        0.23       -1.44      4.82 o 
 -11   3  17      152.99      140.52     16.62 o 
 -10   3  17       28.58       32.50      5.91 o 
  -9   3  17        3.40        5.38      3.43 o 
  -8   3  17        3.09        8.84      2.93 o 
  -7   3  17       52.54       44.33      4.10 o 
  -6   3  17       12.40       10.23      3.54 o 
  -5   3  17      233.93      234.62     12.07 o 
  -4   3  17      235.68      182.94      7.95 o 
  -3   3  17      184.68      165.55      6.61 o 
  -2   3  17      169.17      154.60      6.14 o 
  -1   3  17        0.43        5.86      2.80 o 
   0   3  17       25.65       25.26      3.33 o 
   1   3  17       22.72       13.31      2.74 o 
   2   3  17        6.05        1.51      2.41 o 
   3   3  17        9.43        7.14      2.91 o 
   4   3  17       57.16       48.19      8.61 o 
   5   3  17       27.09       20.61      5.44 o 
   6   3  17       61.49       77.16     12.43 o 
   7   3  17       28.77       30.38      6.05 o 
   8   3  17       91.24      111.52     10.41 o 
   9   3  17       40.14       37.69      8.53 o 
  10   3  17        0.04       12.17      7.11 o 
 -15   4  17       65.64       73.70     10.66 o 
 -14   4  17       73.55       98.19      9.57 o 
 -13   4  17      194.19      201.25     12.87 o 
 -12   4  17        0.05       12.86      6.12 o 
 -11   4  17       23.52       43.87      6.92 o 
 -10   4  17      227.85      224.85     10.88 o 
  -9   4  17      177.11      180.22      9.36 o 
  -8   4  17        7.71        4.87      3.60 o 
  -7   4  17       35.13       43.16      5.85 o 
  -6   4  17      438.89      379.72     13.04 o 
  -5   4  17      355.81      347.64     15.13 o 
  -4   4  17      138.11      123.53      7.47 o 
  -3   4  17      427.43      443.37     11.06 o 
  -2   4  17      262.71      257.94      8.06 o 
  -1   4  17      481.39      442.19     10.52 o 
   0   4  17        4.43        5.15      2.77 o 
   1   4  17       57.79       56.35      4.63 o 
   2   4  17        1.02        3.16      2.56 o 
   3   4  17        1.76       -0.89      3.02 o 
   4   4  17       54.18       37.24      7.07 o 
   5   4  17       14.27        9.88      3.67 o 
   6   4  17        0.19        5.59      3.82 o 
   7   4  17       43.05       57.54     10.24 o 
   8   4  17        9.56        2.93      5.04 o 
   9   4  17       42.74       39.57      7.55 o 
  10   4  17       31.96       40.39      9.43 o 
 -14   5  17       42.81       27.71      5.60 o 
 -13   5  17        0.33       -0.45      4.93 o 
 -12   5  17       41.18       49.32      6.08 o 
 -11   5  17       36.98       25.16      4.84 o 
 -10   5  17       12.80       18.55      5.17 o 
  -9   5  17       11.88        8.09      4.26 o 
  -8   5  17        5.05        7.07      4.00 o 
  -7   5  17       11.22       22.02      4.59 o 
  -6   5  17        0.56        2.66      2.98 o 
  -5   5  17       52.43       38.55      5.06 o 
  -4   5  17        0.11        4.55      5.14 o 
  -3   5  17      133.51      137.52     10.05 o 
  -2   5  17      243.10      244.23     10.81 o 
  -1   5  17       65.50       40.90      4.38 o 
   0   5  17      116.91      126.23      6.75 o 
   1   5  17       43.66       44.76      4.45 o 
   2   5  17        1.65        0.01      2.74 o 
   3   5  17       83.83       91.13      7.20 o 
   4   5  17      102.93       90.92      7.59 o 
   5   5  17       12.95       11.69      4.47 o 
   6   5  17       50.83       51.57      6.80 o 
   7   5  17        1.11        2.55      3.90 o 
   8   5  17       17.38       20.39      6.27 o 
   9   5  17       50.09       47.91      9.62 o 
 -14   6  17       32.19       41.52      6.83 o 
 -13   6  17        0.15       -1.00      4.53 o 
 -12   6  17        2.04        9.22      5.25 o 
 -11   6  17       90.85      107.85     10.12 o 
 -10   6  17      104.03      128.58     10.29 o 
  -9   6  17       31.86       40.82      6.11 o 
  -8   6  17        7.96        4.28      4.50 o 
  -7   6  17        5.27       -0.27      3.63 o 
  -6   6  17       31.27       44.07      5.65 o 
  -5   6  17       43.23       19.64      4.66 o 
  -4   6  17        3.20       -2.87      3.62 o 
  -3   6  17      278.90      322.84     14.96 o 
  -2   6  17      547.11      534.87     19.47 o 
  -1   6  17       46.40       55.75      6.41 o 
   0   6  17       51.11       50.61      4.83 o 
   1   6  17        2.40        8.94      3.12 o 
   2   6  17       12.08        9.15      3.02 o 
   3   6  17        0.21       -2.41      3.05 o 
   4   6  17       40.50       48.80      5.99 o 
   5   6  17       96.93      128.41      9.09 o 
   6   6  17        0.38        6.87      6.60 o 
   7   6  17        1.63        9.03      5.54 o 
   8   6  17        0.63       -3.97      3.97 o 
   9   6  17        5.68        5.20      4.79 o 
 -13   7  17        2.14       -4.99      4.99 o 
 -12   7  17       82.16       87.10      8.84 o 
 -11   7  17       29.26       23.50      5.24 o 
 -10   7  17       17.32       15.91      6.21 o 
  -9   7  17       17.20       20.72      5.39 o 
  -8   7  17       30.79       22.55      4.72 o 
  -7   7  17        0.36        5.08      4.64 o 
  -6   7  17       25.18       18.30      4.71 o 
  -5   7  17        1.32       -2.29      3.73 o 
  -4   7  17      317.71      332.10     13.29 o 
  -3   7  17      595.77      591.34     20.88 o 
  -2   7  17        8.64        2.90      3.30 o 
  -1   7  17       35.52       35.42      5.46 o 
   0   7  17      117.95      118.78      8.20 o 
   1   7  17      196.43      228.13     10.10 o 
   2   7  17        2.24        7.41      5.94 o 
   3   7  17        8.59       10.96      4.10 o 
   4   7  17       18.26       17.11      4.76 o 
   5   7  17        0.55       -3.45      4.75 o 
   6   7  17       82.13       92.71      8.05 o 
   7   7  17        1.09        1.99      4.11 o 
   8   7  17        5.40       -3.15      4.53 o 
 -12   8  17        1.33        5.31      6.52 o 
 -11   8  17        0.00       -6.45      6.45 o 
 -10   8  17       63.25       54.80      7.15 o 
  -9   8  17       67.28       79.44      8.54 o 
  -8   8  17       41.80       38.90      6.77 o 
  -7   8  17       11.28       13.27      6.87 o 
  -6   8  17        6.62        8.94      4.00 o 
  -5   8  17        5.92       15.21      4.68 o 
  -4   8  17       78.70       79.52      7.47 o 
  -3   8  17       41.29       38.45      5.91 o 
  -2   8  17       18.70       10.71      4.52 o 
  -1   8  17        7.64        4.67      3.85 o 
   0   8  17      190.82      200.89     10.76 o 
   1   8  17       36.26       40.81      6.73 o 
   2   8  17        2.01       16.43      6.01 o 
   3   8  17       11.57       21.41      6.64 o 
   4   8  17        0.07        7.34      4.29 o 
   5   8  17        3.13       10.28      4.67 o 
   6   8  17       58.71       80.47      7.79 o 
   7   8  17        0.13        0.83      3.68 o 
 -11   9  17        5.16        4.14     10.20 o 
 -10   9  17        8.34        0.16      6.13 o 
  -9   9  17       17.12       15.90      5.14 o 
  -8   9  17       11.42       15.41      4.79 o 
  -7   9  17        9.95        6.11      4.76 o 
  -6   9  17      128.85      120.73     11.18 o 
  -5   9  17        0.11        9.10      4.76 o 
  -4   9  17       10.51       11.03      4.06 o 
  -3   9  17       22.62       23.14      4.87 o 
  -2   9  17        7.43        4.40      3.89 o 
  -1   9  17      211.96      227.33     11.84 o 
   0   9  17       47.31       44.54      7.47 o 
   1   9  17       77.15       94.66     11.69 o 
   2   9  17       50.60       72.24     10.96 o 
   3   9  17       26.67       25.29      6.03 o 
   4   9  17        0.51       -3.28      4.52 o 
   5   9  17       38.22       55.39      8.14 o 
   6   9  17      108.18      116.63     10.99 o 
  -9  10  17        0.23        1.58      3.89 o 
  -8  10  17        1.42       -0.03      4.81 o 
  -7  10  17        7.19        3.89      5.70 o 
  -6  10  17      184.17      188.41     13.05 o 
  -5  10  17       40.46       33.59      5.64 o 
  -4  10  17       29.62       42.82      6.50 o 
  -3  10  17       29.53       27.63      5.32 o 
  -2  10  17        8.05       10.27      4.42 o 
  -1  10  17       48.23       60.07      7.22 o 
   0  10  17       26.52       23.99      5.30 o 
   1  10  17       12.32       18.74      7.04 o 
   2  10  17      203.36      215.37     14.54 o 
   3  10  17       21.84       30.19      8.06 o 
   4  10  17        0.00        9.38      5.04 o 
  -7  11  17        0.61        8.06      5.72 o 
  -6  11  17       13.58       30.00      6.97 o 
  -5  11  17        0.11       -3.72      5.57 o 
  -4  11  17        5.45        1.98      4.38 o 
  -3  11  17        1.35        0.88      4.02 o 
  -2  11  17        1.33        2.67      4.01 o 
  -1  11  17       35.71       48.78      6.65 o 
   0  11  17        2.65        6.70      4.53 o 
   1  11  17       33.16       52.63      8.34 o 
   2  11  17        2.21       13.03      7.51 o 
 -14   0  18      394.66      429.65     32.97 o 
 -12   0  18      202.38      177.27     21.83 o 
 -10   0  18      157.71      138.82     17.25 o 
  -8   0  18      363.70      381.61     17.93 o 
  -6   0  18       21.03       27.36      6.62 o 
  -4   0  18       21.68       21.52      4.44 o 
  -2   0  18        9.40        7.51      3.09 o 
   0   0  18       11.17       12.24      3.48 o 
   2   0  18       58.14       62.17      9.01 o 
   4   0  18       10.68       19.21      6.51 o 
   6   0  18        0.12        9.97      7.55 o 
   8   0  18        8.92        7.64     10.51 o 
 -15   1  18       26.85       32.11     10.47 o 
 -14   1  18        0.04        7.64      5.53 o 
 -13   1  18        4.40        8.83      8.04 o 
 -12   1  18       29.15       21.65      6.65 o 
 -11   1  18        5.70       11.15      5.79 o 
 -10   1  18        3.46        6.22      4.27 o 
  -9   1  18       32.66       17.84      4.59 o 
  -8   1  18      211.76      205.62     10.09 o 
  -7   1  18      264.14      243.31      9.29 o 
  -6   1  18       33.43       31.45      3.82 o 
  -5   1  18       32.48       21.08      3.04 o 
  -4   1  18       12.40        2.60      2.77 o 
  -3   1  18        5.73        5.45      2.42 o 
  -2   1  18       98.13      118.85      4.95 o 
  -1   1  18        8.98        9.58      2.41 o 
   0   1  18        8.66        7.35      2.64 o 
   1   1  18       43.91       35.24      4.05 o 
   2   1  18        7.03       20.03      4.57 o 
   3   1  18        0.02        2.43      3.81 o 
   4   1  18       15.64       18.67      4.70 o 
   5   1  18        3.45       11.94      4.90 o 
   6   1  18       66.28       56.51      7.56 o 
   7   1  18        0.03        5.26      6.54 o 
   8   1  18        2.37        3.01      5.35 o 
   9   1  18        1.18        7.89      6.13 o 
 -15   2  18       20.40       20.85      7.49 o 
 -14   2  18       92.98      104.85     12.41 o 
 -13   2  18       35.00       45.29      8.98 o 
 -12   2  18        0.24       -0.52      4.98 o 
 -11   2  18        6.63       20.06      8.85 o 
 -10   2  18        3.03        6.92      4.61 o 
  -9   2  18       58.65       63.35      6.14 o 
  -8   2  18        0.00        3.31      4.28 o 
  -7   2  18       28.76       21.10      5.72 o 
  -6   2  18       39.92       33.24      4.55 o 
  -5   2  18      154.33      111.20      7.35 o 
  -4   2  18      591.32      587.58     13.02 o 
  -3   2  18       22.20       24.33      3.02 o 
  -2   2  18      319.66      282.32      8.10 o 
  -1   2  18       48.99       45.32      3.77 o 
   0   2  18        1.05        1.67      2.50 o 
   1   2  18       23.45       13.90      2.99 o 
   2   2  18       85.06       96.05      6.05 o 
   3   2  18       14.58        7.81      3.72 o 
   4   2  18       13.72       15.64      5.37 o 
   5   2  18       57.50       48.23      7.04 o 
   6   2  18       13.94       19.04      7.47 o 
   7   2  18        0.17       11.69      7.58 o 
   8   2  18        0.86        5.62      5.55 o 
   9   2  18        1.12        0.65      6.62 o 
 -14   3  18       11.01       12.75     15.18 o 
 -13   3  18        0.02        2.68      5.67 o 
 -12   3  18       30.00       44.57      6.65 o 
 -11   3  18      261.46      267.56     14.15 o 
 -10   3  18      104.37       93.83      7.31 o 
  -9   3  18       40.20       47.28      6.47 o 
  -8   3  18       33.32       43.82      5.08 o 
  -7   3  18        1.01        6.61      3.69 o 
  -6   3  18       27.33       17.22      4.89 o 
  -5   3  18        9.63        6.38      4.10 o 
  -4   3  18        5.40        9.93      2.80 o 
  -3   3  18       37.77       53.73      4.17 o 
  -2   3  18       26.40       22.37      2.92 o 
  -1   3  18       48.00       54.83      4.28 o 
   0   3  18      106.95      104.99      5.63 o 
   1   3  18        3.56        6.09      2.83 o 
   2   3  18        3.80        1.20      2.54 o 
   3   3  18       18.92       12.09      4.92 o 
   4   3  18       20.77        9.06      5.38 o 
   5   3  18       50.94       44.15      6.87 o 
   6   3  18       20.62       19.15      6.12 o 
   7   3  18       73.26       84.53      9.68 o 
   8   3  18        4.06        7.53      4.98 o 
   9   3  18        1.09        5.73      5.11 o 
 -14   4  18       59.16       67.12      8.24 o 
 -13   4  18      163.59      162.77     11.75 o 
 -12   4  18       47.63       93.85     10.24 o 
 -11   4  18       72.41      106.20      8.24 o 
 -10   4  18       82.87       83.17      7.13 o 
  -9   4  18       34.56       27.11      5.61 o 
  -8   4  18       16.17       17.58      5.08 o 
  -7   4  18        2.15        4.40      4.48 o 
  -6   4  18      258.44      245.89     13.35 o 
  -5   4  18      112.47      102.73      8.83 o 
  -4   4  18       14.59       20.43      6.05 o 
  -3   4  18        9.16        7.94      2.95 o 
  -2   4  18        8.63       12.05      2.76 o 
  -1   4  18        1.12        6.44      2.89 o 
   0   4  18        7.25       11.89      3.38 o 
   1   4  18       32.89       43.91      4.38 o 
   2   4  18       19.18       17.74      3.22 o 
   3   4  18       54.90       57.18      5.61 o 
   4   4  18       17.55       26.81      5.06 o 
   5   4  18        2.66        2.30      4.76 o 
   6   4  18       32.39       55.18      8.07 o 
   7   4  18        5.97       17.29      5.25 o 
   8   4  18        1.05       -2.73      4.68 o 
 -13   5  18       24.59       24.96      4.69 o 
 -12   5  18       34.20       37.95     10.69 o 
 -11   5  18      159.31      170.14     11.57 o 
 -10   5  18        2.45        3.08      3.68 o 
  -9   5  18       20.68       13.66      4.97 o 
  -8   5  18       76.45       72.21      7.48 o 
  -7   5  18       69.40       68.26      7.61 o 
  -6   5  18        1.86        0.38      4.26 o 
  -5   5  18       33.50       57.79      6.52 o 
  -4   5  18        1.00       -0.80      3.83 o 
  -3   5  18      165.16      222.39     12.68 o 
  -2   5  18      173.34      147.21      9.08 o 
  -1   5  18      119.70      127.30      6.93 o 
   0   5  18      230.49      202.22      8.46 o 
   1   5  18       36.12       28.77      3.88 o 
   2   5  18       32.95       31.88      6.38 o 
   3   5  18       22.22        9.14      3.16 o 
   4   5  18        0.02        3.83      5.66 o 
   5   5  18       23.23       32.57      5.73 o 
   6   5  18       43.10       40.29      7.10 o 
   7   5  18        0.82       -3.67      5.85 o 
   8   5  18       20.69       17.70      6.26 o 
 -13   6  18        7.59        8.43      4.82 o 
 -12   6  18       51.87       62.86      7.78 o 
 -11   6  18       49.05       57.73      7.41 o 
 -10   6  18       17.49       14.09      4.73 o 
  -9   6  18       33.98       28.75      5.59 o 
  -8   6  18       12.91       19.57      4.89 o 
  -7   6  18       13.91       -2.29      4.34 o 
  -6   6  18       13.08       10.99      5.47 o 
  -5   6  18       10.54       11.03      4.69 o 
  -4   6  18        2.22        2.87      5.45 o 
  -3   6  18       48.09       58.76      7.34 o 
  -2   6  18        4.29        8.95      4.07 o 
  -1   6  18        8.70       19.14      5.54 o 
   0   6  18      135.24      140.88      8.26 o 
   1   6  18       18.21       15.04      3.46 o 
   2   6  18       60.16       60.53      5.75 o 
   3   6  18       11.89       20.48      4.75 o 
   4   6  18        0.00       -3.17      5.01 o 
   5   6  18        2.84        5.36      4.76 o 
   6   6  18       42.62       41.67      7.07 o 
   7   6  18        0.14       -2.86      3.84 o 
 -12   7  18       12.39       27.81      6.60 o 
 -11   7  18        0.08        1.21      4.47 o 
 -10   7  18      125.46      128.22     10.51 o 
  -9   7  18        3.52       -0.47      4.49 o 
  -8   7  18       28.87       18.81      4.73 o 
  -7   7  18        0.00       -2.31      3.73 o 
  -6   7  18       11.28       -4.12      4.12 o 
  -5   7  18        0.02       -0.71      3.72 o 
  -4   7  18        0.03       13.12      5.60 o 
  -3   7  18      121.53      143.12     11.54 o 
  -2   7  18       74.06       61.51      8.12 o 
  -1   7  18       29.12       18.26      6.10 o 
   0   7  18       22.68       12.75      4.02 o 
   1   7  18        0.30        0.93      3.45 o 
   2   7  18        6.44       -1.92      4.58 o 
   3   7  18       93.33      100.55      9.89 o 
   4   7  18       15.06       23.84      5.02 o 
   5   7  18      103.48      117.29      9.06 o 
   6   7  18        8.24       14.88      5.01 o 
 -11   8  18       32.08       39.39      8.49 o 
 -10   8  18        0.01       -3.12      4.19 o 
  -9   8  18       27.56       32.87      7.46 o 
  -8   8  18        2.22       -0.53      7.01 o 
  -7   8  18        6.57       10.19      4.64 o 
  -6   8  18        0.81        0.33      3.85 o 
  -5   8  18      191.99      219.96     11.60 o 
  -4   8  18       71.84       90.97      7.83 o 
  -3   8  18       32.85       29.99      6.43 o 
  -2   8  18       13.99       23.14      5.98 o 
  -1   8  18       39.91       39.88      5.83 o 
   0   8  18       14.53       24.54      5.71 o 
   1   8  18       65.09       73.27     10.66 o 
   2   8  18       18.42       14.20      5.63 o 
   3   8  18        0.00        2.69      7.35 o 
   4   8  18       14.10       14.92      5.60 o 
   5   8  18        0.64        3.75      4.82 o 
  -9   9  18       20.84       22.35      5.80 o 
  -8   9  18       50.86       57.36      7.75 o 
  -7   9  18        0.14       -4.01      5.60 o 
  -6   9  18        9.23        2.66      3.98 o 
  -5   9  18        5.77       14.78      4.62 o 
  -4   9  18       50.67       48.74      6.26 o 
  -3   9  18       10.04       13.02      4.71 o 
  -2   9  18       20.91       13.62      5.83 o 
  -1   9  18        0.01       13.42      6.22 o 
   0   9  18        6.23       14.35      7.83 o 
   1   9  18        9.56       21.42      8.26 o 
   2   9  18       28.79       36.36      9.44 o 
   3   9  18       70.41       90.14     10.07 o 
   4   9  18      136.82      191.21     13.88 o 
  -7  10  18        1.58        4.68      5.48 o 
  -6  10  18       12.86       17.64      5.12 o 
  -5  10  18        3.53       -2.23      4.06 o 
  -4  10  18       23.97       12.30      6.35 o 
  -3  10  18        3.57        2.53      4.08 o 
  -2  10  18        0.39        9.78      5.11 o 
  -1  10  18       13.51       28.37      6.74 o 
   0  10  18        1.17        4.99      6.32 o 
   1  10  18        3.00       22.64      8.75 o 
   2  10  18        2.77       22.93      9.24 o 
 -13   0  19      106.63      128.03     18.51 o 
 -11   0  19      365.68      350.86     28.39 o 
  -9   0  19      318.68      339.63     26.33 o 
  -7   0  19       24.54       31.33      5.58 o 
  -5   0  19        1.80        2.02      3.32 o 
  -3   0  19      188.04      184.99      9.53 o 
  -1   0  19      205.38      195.36     12.74 o 
   1   0  19        0.16        1.23      4.98 o 
   3   0  19       53.69       27.04      6.74 o 
   5   0  19      200.14      196.55     16.01 o 
   7   0  19       40.62       87.42     17.34 o 
 -14   1  19        7.07       11.11     22.42 o 
 -13   1  19      123.88      154.51     14.25 o 
 -12   1  19        5.40        6.10      7.46 o 
 -11   1  19        1.32        6.78      4.72 o 
 -10   1  19        4.86       10.00      8.85 o 
  -9   1  19      695.80      764.87     19.43 o 
  -8   1  19        8.03       12.78      4.25 o 
  -7   1  19       87.56       88.76      6.82 o 
  -6   1  19        3.21        9.88      2.74 o 
  -5   1  19        6.54        2.89      3.30 o 
  -4   1  19        0.07        1.47      2.63 o 
  -3   1  19       88.52       87.52      4.90 o 
  -2   1  19       91.41       99.04      5.47 o 
  -1   1  19        4.13        2.92      2.58 o 
   0   1  19       27.09       25.87      3.30 o 
   1   1  19        3.32        6.51      3.04 o 
   2   1  19      104.61      105.21      9.26 o 
   3   1  19       22.02       22.91      6.20 o 
   4   1  19       12.67       19.95      4.87 o 
   5   1  19       32.01       36.23      6.97 o 
   6   1  19        8.14       10.50      8.26 o 
   7   1  19       94.64      108.74     13.06 o 
   8   1  19        2.37       10.33      6.87 o 
 -14   2  19        0.01        4.07      6.00 o 
 -13   2  19       50.54       65.45     10.43 o 
 -12   2  19        8.96       13.41      6.07 o 
 -11   2  19       11.96        6.88      3.63 o 
 -10   2  19       60.68       43.78      5.60 o 
  -9   2  19       34.54       44.90      5.87 o 
  -8   2  19       33.90       36.38      7.30 o 
  -7   2  19        2.92        3.40      4.15 o 
  -6   2  19       64.98       45.38      6.01 o 
  -5   2  19        6.27        5.82      3.33 o 
  -4   2  19       16.10       18.39      3.67 o 
  -3   2  19        1.31       -1.37      2.53 o 
  -2   2  19        3.67        7.07      2.41 o 
  -1   2  19      194.44      186.51      6.84 o 
   0   2  19        6.16       -1.56      2.85 o 
   1   2  19       56.44       60.00      5.03 o 
   2   2  19       38.48       42.14      5.71 o 
   3   2  19        8.20       14.67      5.34 o 
   4   2  19       41.70       29.93      6.59 o 
   5   2  19       50.87       70.60     12.41 o 
   6   2  19       11.35       16.15      7.60 o 
   7   2  19        7.37       20.73      6.04 o 
   8   2  19       22.78       33.11      8.18 o 
 -13   3  19       86.27      113.64     10.55 o 
 -12   3  19       10.89       20.06      6.00 o 
 -11   3  19        1.10        7.15      5.81 o 
 -10   3  19       23.29       35.97      5.43 o 
  -9   3  19      158.37      155.16     11.16 o 
  -8   3  19       55.93       61.38      7.50 o 
  -7   3  19       76.22       71.42      7.88 o 
  -6   3  19       47.89       38.00      5.99 o 
  -5   3  19       12.92        7.95      4.12 o 
  -4   3  19        7.84        2.52      3.06 o 
  -3   3  19       71.81       50.87      4.13 o 
  -2   3  19       16.62        9.84      2.52 o 
  -1   3  19       72.78       88.41      5.37 o 
   0   3  19       21.87       20.47      3.24 o 
   1   3  19       44.07       49.05      4.66 o 
   2   3  19       54.04       40.16      4.79 o 
   3   3  19        0.99        4.00      5.92 o 
   4   3  19        2.05       13.13      5.23 o 
   5   3  19        0.29       18.69      6.16 o 
   6   3  19       95.52      104.36     10.43 o 
   7   3  19       74.04       62.74      8.50 o 
 -13   4  19       10.79       18.63      4.40 o 
 -12   4  19        0.23       -1.73      5.34 o 
 -11   4  19       96.49      115.80     13.05 o 
 -10   4  19       27.58       46.89      9.15 o 
  -9   4  19      170.45      195.65     12.68 o 
  -8   4  19      170.85      195.16     12.38 o 
  -7   4  19       12.86       28.21      5.61 o 
  -6   4  19       31.75       27.13      5.60 o 
  -5   4  19        4.64       -2.48      4.07 o 
  -4   4  19      348.86      335.85     12.14 o 
  -3   4  19       53.55       46.44      4.61 o 
  -2   4  19        0.08        6.06      3.17 o 
  -1   4  19        3.54        9.14      2.76 o 
   0   4  19       41.40       49.79      4.85 o 
   1   4  19       88.02       83.61      5.80 o 
   2   4  19       11.30        9.10      3.24 o 
   3   4  19       41.30       50.67      7.28 o 
   4   4  19        6.73       15.00      5.42 o 
   5   4  19        2.32        9.69      5.02 o 
   6   4  19        4.25       -5.84      5.84 o 
   7   4  19        2.24        4.88      5.89 o 
 -12   5  19       43.90       42.23      6.65 o 
 -11   5  19        9.64       25.06      7.98 o 
 -10   5  19        0.11        9.80      6.23 o
[truncated: 18,552 more chars]
